# Supplementary material for: A Sister Species for the Blue Crab, Callinectes sapidus? A Tale Revealed by Mitochondrial DNA
Source: Life (Basel). 2024 Sep 5;14(9):1116. doi: 10.3390/life14091116 (PMC11433012; doi:10.3390/life14091116)
Supplement: Supplementary file 1 [file life-14-01116-s001.zip]

Archive with 8 entries (8 files):
- Figure S1.tif
- Figure S2.pdf
- Figure S3.pdf
- Figure S4.pdf
- Table S1.xlsx
- Table S2.xlsx
- Table S3.xlsx
- Table S4.xlsx
