# Supplementary material for: A Sister Species for the Blue Crab, Callinectes sapidus? A Tale Revealed by Mitochondrial DNA
Source: Life (Basel). 2024 Sep 5;14(9):1116. doi: 10.3390/life14091116 (PMC11433012; doi:10.3390/life14091116)
Supplement: Supplementary file 1 [file life-14-01116-s001.zip › Table S1.xlsx]

## Sheet: Foglio1
Sample code	GenBank Accession N.	Sampling area	Sampling site	Sampling date	Species
CS CHA 1	PQ067263	Greece	Thermaikos Gulf - Chalastra	2020-11	Callinectes sapidus
CS CHA 3	PQ067264	Greece	Thermaikos Gulf - Chalastra	2020-11	Callinectes sapidus
CS CHA 4	PQ067265	Greece	Thermaikos Gulf - Chalastra	2020-11	Callinectes sapidus
CS CHA 5	PQ067266	Greece	Thermaikos Gulf - Chalastra	2020-11	Callinectes sapidus
CS CHA 6	PQ067267	Greece	Thermaikos Gulf - Chalastra	2020-11	Callinectes sapidus
CS CHA 7	PQ067268	Greece	Thermaikos Gulf - Chalastra	2020-11	Callinectes sapidus
CS CHA 8	PQ067269	Greece	Thermaikos Gulf - Chalastra	2020-11	Callinectes sapidus
CS ROD 1	PQ067270	Greece	Rodopi Region - Vistonikos Bay	2020-11	Callinectes sapidus
CS ROD 2	PQ067271	Greece	Rodopi Region - Vistonikos Bay	2020-11	Callinectes sapidus
CS ROD 3	PQ067272	Greece	Rodopi Region - Vistonikos Bay	2020-11	Callinectes sapidus
CS ROD 4	PQ067273	Greece	Rodopi Region - Vistonikos Bay	2020-11	Callinectes sapidus
CS ROD 5	PQ067274	Greece	Rodopi Region - Vistonikos Bay	2020-11	Callinectes sapidus
CS ROD 6	PQ067275	Greece	Rodopi Region - Vistonikos Bay	2020-11	Callinectes sapidus
CS ROD 7	PQ067276	Greece	Rodopi Region - Vistonikos Bay	2020-11	Callinectes sapidus
CS ROD 8	PQ067277	Greece	Rodopi Region - Vistonikos Bay	2020-11	Callinectes sapidus
CS STE 1	PQ067278	Sardinia	San Teodoro lagoon	2022-07	Callinectes sapidus
CS STE 2	PQ067279	Sardinia	San Teodoro lagoon	2022-07	Callinectes sapidus
CS STE 3	PQ067280	Sardinia	San Teodoro lagoon	2022-07	Callinectes sapidus
CS STE 4	PQ067281	Sardinia	San Teodoro lagoon	2022-07	Callinectes sapidus
CS STE 5	PQ067282	Sardinia	San Teodoro lagoon	2022-07	Callinectes sapidus
CS STE 6	PQ067283	Sardinia	San Teodoro lagoon	2022-07	Callinectes sapidus
CS STE 7	PQ067284	Sardinia	San Teodoro lagoon	2022-07	Callinectes sapidus
CS STE 8	PQ067285	Sardinia	San Teodoro lagoon	2022-07	Callinectes sapidus
CS STE 9	PQ067286	Sardinia	San Teodoro lagoon	2022-07	Callinectes sapidus
CS STE 10	PQ067287	Sardinia	San Teodoro lagoon	2022-07	Callinectes sapidus
CS STE 11	PQ067288	Sardinia	San Teodoro lagoon	2022-07	Callinectes sapidus
CS STE 12	PQ067289	Sardinia	San Teodoro lagoon	2022-07	Callinectes sapidus
CS STE 13	PQ067290	Sardinia	San Teodoro lagoon	2022-07	Callinectes sapidus
CS STE 14	PQ067291	Sardinia	San Teodoro lagoon	2022-07	Callinectes sapidus
CS CAL 1	PQ067292	Sardinia	Calich lagoon	2023-08-27	Callinectes sapidus
CS CAL 2	PQ067293	Sardinia	Calich lagoon	2023-08-27	Callinectes sapidus
CS TIR 1	PQ067294	Sardinia	Mouth of the Tirso River	2023-08-23	Callinectes sapidus
CS CAG 1	PQ067295	Sardinia	Cagliari	2023-07-09	Callinectes sapidus
CS CAG 2	PQ067296	Sardinia	Cagliari	2023-07-09	Callinectes sapidus
CS CAG 3	PQ067297	Sardinia	Cagliari	2023-07-10	Callinectes sapidus
CS CAG 4	PQ067298	Sardinia	Cagliari	2023-07-10	Callinectes sapidus
