# Supplementary material for: A Sister Species for the Blue Crab, Callinectes sapidus? A Tale Revealed by Mitochondrial DNA
Source: Life (Basel). 2024 Sep 5;14(9):1116. doi: 10.3390/life14091116 (PMC11433012; doi:10.3390/life14091116)
Supplement: Supplementary file 1 [file life-14-01116-s001.zip › Table S2.xlsx]

## Sheet: Foglio1
Sample Code	GenBank Accession N.	Collection Location	Collection Period	Species	References
AY682079_USA1	AY682079	USA:Brownsville, TX	N.A.	Callinectes sapidus	UNPUBLISHED DATA
KR030243_USA2	KR030243	USA: Rhode River, MD	2012-06-19	Callinectes sapidus	UNPUBLISHED DATA
KR030242_USA3	KR030242	USA: Rhode River, MD	2012-06-19	Callinectes sapidus	UNPUBLISHED DATA
KR030241_USA4	KR030241	USA: Rhode River, MD	2012-06-19	Callinectes sapidus	UNPUBLISHED DATA
KR030240_USA5	KR030240	USA: Rhode River, MD	2012-06-19	Callinectes sapidus	UNPUBLISHED DATA
KR030239_USA6	KR030239	USA: Rhode River, MD	2012-06-19	Callinectes sapidus	UNPUBLISHED DATA
AY682078_USA7	AY682078	USA: New Iberia, LA	N.A.	Callinectes sapidus	UNPUBLISHED DATA
AY682077_USA8	AY682077	USA: Ocean Springs, MS	N.A.	Callinectes sapidus	UNPUBLISHED DATA
AY682076_USA9	AY682076	USA: Apalachicola, FL	N.A.	Callinectes sapidus	UNPUBLISHED DATA
AY682075_USA10	AY682075	USA: Port Charlotte, FL	N.A.	Callinectes sapidus	UNPUBLISHED DATA
AY682074_USA11	AY682074	USA: Naples, FL	N.A.	Callinectes sapidus	UNPUBLISHED DATA
AY682073_USA12	AY682073	USA: MD	N.A.	Callinectes sapidus	UNPUBLISHED DATA
AY682072_USA13	AY682072	USA: CT	N.A.	Callinectes sapidus	UNPUBLISHED DATA
KT073233_USA14	KT073233	USA: ME	2013-06-05	Callinectes sapidus	UNPUBLISHED DATA
MH985991_USA15	MH985991	USA:Cypremort Point State Park, LA	2013	Callinectes sapidus	Windsor et al. 2019
MH985990_USA16	MH985990	USA:St. Joseph Bay, FL	2015	Callinectes sapidus	Windsor et al. 2019
MH985982_USA17	MH985982	USA:Masonboro Sound, NC	2000	Callinectes sapidus	Windsor et al. 2019
MH985981_USA18	MH985981	USA:Pepkin seagrass beds, VA	2017	Callinectes sapidus	Windsor et al. 2019
MH985980_USA19	MH985980	USA:Pepkin seagrass beds, VA	2017	Callinectes sapidus	Windsor et al. 2019
MH985979_USA20	MH985979	USA:Pepkin seagrass beds, VA	2017	Callinectes sapidus	Windsor et al. 2019
MH985978_USA21	MH985978	USA:Pepkin seagrass beds, VA	2017	Callinectes sapidus	Windsor et al. 2019
MH985977_USA22	MH985977	USA:Pepkin seagrass beds, VA	2017	Callinectes sapidus	Windsor et al. 2019
MH985976_USA23	MH985976	USA:Pepkin seagrass beds, VA	2017	Callinectes sapidus	Windsor et al. 2019
MH985975_USA24	MH985975	USA:Pepkin seagrass beds, VA	2017	Callinectes sapidus	Windsor et al. 2019
MH985974_USA25	MH985974	USA:Pepkin seagrass beds, VA	2017	Callinectes sapidus	Windsor et al. 2019
MH985973_USA26	MH985973	USA:Pepkin seagrass beds, VA	2017	Callinectes sapidus	Windsor et al. 2019
MH985972_USA27	MH985972	USA:Pepkin seagrass beds, VA	2017	Callinectes sapidus	Windsor et al. 2019
MH985971_USA28	MH985971	USA:Pepkin seagrass beds, VA	2017	Callinectes sapidus	Windsor et al. 2019
MH985970_USA29	MH985970	USA:Pepkin seagrass beds, VA	2017	Callinectes sapidus	Windsor et al. 2019
MH985969_USA30	MH985969	USA:Pepkin seagrass beds, VA	2017	Callinectes sapidus	Windsor et al. 2019
MH985968_USA31	MH985968	USA:Pepkin seagrass beds, VA	2017	Callinectes sapidus	Windsor et al. 2019
MH985967_USA32	MH985967	USA:Pepkin seagrass beds, VA	2017	Callinectes sapidus	Windsor et al. 2019
MH985966_USA33	MH985966	USA:Pepkin seagrass beds, VA	2017	Callinectes sapidus	Windsor et al. 2019
MH985965_USA34	MH985965	USA:Pepkin seagrass beds, VA	2017	Callinectes sapidus	Windsor et al. 2019
MH985964_USA35	MH985964	USA:Pepkin seagrass beds, VA	2017	Callinectes sapidus	Windsor et al. 2019
MH985963_USA36	MH985963	USA:Pepkin seagrass beds, VA	2017	Callinectes sapidus	Windsor et al. 2019
MH985962_USA37	MH985962	USA:Pepkin seagrass beds, VA	2017	Callinectes sapidus	Windsor et al. 2019
MH985961_USA38	MH985961	USA:Pepkin seagrass beds, VA	2017	Callinectes sapidus	Windsor et al. 2019
MH985960_USA39	MH985960	USA:Pepkin seagrass beds, VA	2017	Callinectes sapidus	Windsor et al. 2019
MH985959_USA40	MH985959	USA:Pepkin seagrass beds, VA	2017	Callinectes sapidus	Windsor et al. 2019
MH985958_USA41	MH985958	USA:Pepkin seagrass beds, VA	2017	Callinectes sapidus	Windsor et al. 2019
MH985957_USA42	MH985957	USA:Pepkin seagrass beds, VA	2017	Callinectes sapidus	Windsor et al. 2019
MH985956_USA43	MH985956	USA:Pepkin seagrass beds, VA	2017	Callinectes sapidus	Windsor et al. 2019
MH985955_USA44	MH985955	USA:Pepkin seagrass beds, VA	2017	Callinectes sapidus	Windsor et al. 2019
MH985954_USA45	MH985954	USA:Pepkin seagrass beds, VA	2017	Callinectes sapidus	Windsor et al. 2019
MH985953_USA46	MH985953	USA:Pepkin seagrass beds, VA	2017	Callinectes sapidus	Windsor et al. 2019
MH985952_USA47	MH985952	USA:Pepkin seagrass beds, VA	2017	Callinectes sapidus	Windsor et al. 2019
MH985951_USA48	MH985951	USA:Pepkin seagrass beds, VA	2017	Callinectes sapidus	Windsor et al. 2019
MH985950_USA49	MH985950	USA:Pepkin seagrass beds, VA	2017	Callinectes sapidus	Windsor et al. 2019
MH985949_USA50	MH985949	USA:Pepkin seagrass beds, VA	2017	Callinectes sapidus	Windsor et al. 2019
MH985948_USA51	MH985948	USA:Pepkin seagrass beds, VA	2017	Callinectes sapidus	Windsor et al. 2019
MH985947_USA52	MH985947	USA:Pepkin seagrass beds, VA	2017	Callinectes sapidus	Windsor et al. 2019
MH985946_USA53	MH985946	USA:Pepkin seagrass beds, VA	2017	Callinectes sapidus	Windsor et al. 2019
MH985945_USA54	MH985945	USA:Pepkin seagrass beds, VA	2017	Callinectes sapidus	Windsor et al. 2019
MH985944_USA55	MH985944	USA:Pepkin seagrass beds, VA	2017	Callinectes sapidus	Windsor et al. 2019
MH985943_USA56	MH985943	USA:Pocomoke Sound, VA	2017	Callinectes sapidus	Windsor et al. 2019
MH985942_USA57	MH985942	USA:Lower Chesapeake Bay, VA	2017	Callinectes sapidus	Windsor et al. 2019
MH985941_USA58	MH985941	USA:Lower Chesapeake Bay, VA	2017	Callinectes sapidus	Windsor et al. 2019
MH985940_USA59	MH985940	USA:Lower Chesapeake Bay, VA	2017	Callinectes sapidus	Windsor et al. 2019
MH985939_USA60	MH985939	USA:Lower Chesapeake Bay, VA	2017	Callinectes sapidus	Windsor et al. 2019
MH985938_USA61	MH985938	USA:Lower Chesapeake Bay, VA	2017	Callinectes sapidus	Windsor et al. 2019
MH985937_USA62	MH985937	USA:Lower Chesapeake Bay, VA	2017	Callinectes sapidus	Windsor et al. 2019
MH985936_USA63	MH985936	USA:Lower Chesapeake Bay, VA	2017	Callinectes sapidus	Windsor et al. 2019
MH985935_USA64	MH985935	USA:Lower Chesapeake Bay, VA	2017	Callinectes sapidus	Windsor et al. 2019
MH985934_USA65	MH985934	USA:Lower Chesapeake Bay, VA	2017	Callinectes sapidus	Windsor et al. 2019
MH985933_USA66	MH985933	USA:Lower Chesapeake Bay, VA	2017	Callinectes sapidus	Windsor et al. 2019
MH985932_USA67	MH985932	USA:Lower Chesapeake Bay, VA	2017	Callinectes sapidus	Windsor et al. 2019
MH985931_USA68	MH985931	USA:Lower Chesapeake Bay, VA	2017	Callinectes sapidus	Windsor et al. 2019
MH985930_USA69	MH985930	USA:Lower Chesapeake Bay, VA	2017	Callinectes sapidus	Windsor et al. 2019
MH985929_USA70	MH985929	USA:Lower Chesapeake Bay, VA	2017	Callinectes sapidus	Windsor et al. 2019
MH985928_USA71	MH985928	USA:Lower Chesapeake Bay, VA	2017	Callinectes sapidus	Windsor et al. 2019
MH985927_USA72	MH985927	USA:Lower Chesapeake Bay, VA	2017	Callinectes sapidus	Windsor et al. 2019
MH985926_USA73	MH985926	USA:Lower Chesapeake Bay, VA	2017	Callinectes sapidus	Windsor et al. 2019
MH985925_USA74	MH985925	USA:Lower Chesapeake Bay, VA	2017	Callinectes sapidus	Windsor et al. 2019
MH985924_USA75	MH985924	USA:Folly River, Charleston, SC	2017	Callinectes sapidus	Windsor et al. 2019
MH985923_USA76	MH985923	USA:Folly River, Charleston, SC	2017	Callinectes sapidus	Windsor et al. 2019
MH985922_USA77	MH985922	USA:Folly River, Charleston, SC	2017	Callinectes sapidus	Windsor et al. 2019
MH985921_USA78	MH985921	USA:Folly River, Charleston, SC	2017	Callinectes sapidus	Windsor et al. 2019
MH985920_USA79	MH985920	USA:Folly River, Charleston, SC	2017	Callinectes sapidus	Windsor et al. 2019
MH985919_USA80	MH985919	USA:Folly River, Charleston, SC	2017	Callinectes sapidus	Windsor et al. 2019
MH985918_USA81	MH985918	USA:Folly River, Charleston, SC	2017	Callinectes sapidus	Windsor et al. 2019
MH985917_USA82	MH985917	USA:Rhode River, MD	2017	Callinectes sapidus	Windsor et al. 2019
MH985916_USA83	MH985916	USA:Rhode River, MD	2017	Callinectes sapidus	Windsor et al. 2019
MH985915_USA84	MH985915	USA:Rhode River, MD	2017	Callinectes sapidus	Windsor et al. 2019
MH985914_USA85	MH985914	USA:Rhode River, MD	2017	Callinectes sapidus	Windsor et al. 2019
MH985913_USA86	MH985913	USA:Rhode River, MD	2017	Callinectes sapidus	Windsor et al. 2019
MH985912_USA87	MH985912	USA:Rhode River, MD	2017	Callinectes sapidus	Windsor et al. 2019
MH985911_USA88	MH985911	USA:Rhode River, MD	2017	Callinectes sapidus	Windsor et al. 2019
MH985910_USA89	MH985910	USA:Rhode River, MD	2017	Callinectes sapidus	Windsor et al. 2019
MH985909_USA90	MH985909	USA:Rhode River, MD	2017	Callinectes sapidus	Windsor et al. 2019
MH985908_USA91	MH985908	USA:Rhode River, MD	2017	Callinectes sapidus	Windsor et al. 2019
MH985907_USA92	MH985907	USA:Rhode River, MD	2017	Callinectes sapidus	Windsor et al. 2019
MH985906_USA93	MH985906	USA:Rhode River, MD	2017	Callinectes sapidus	Windsor et al. 2019
MH985905_USA94	MH985905	USA:Rhode River, MD	2017	Callinectes sapidus	Windsor et al. 2019
MH985904_USA95	MH985904	USA:Rhode River, MD	2017	Callinectes sapidus	Windsor et al. 2019
MH985903_USA96	MH985903	USA:Rhode River, MD	2017	Callinectes sapidus	Windsor et al. 2019
MH985902_USA97	MH985902	USA:Rhode River, MD	2017	Callinectes sapidus	Windsor et al. 2019
MH985901_USA98	MH985901	USA:Rhode River, MD	2017	Callinectes sapidus	Windsor et al. 2019
MH985900_USA99	MH985900	USA:Rhode River, MD	2017	Callinectes sapidus	Windsor et al. 2019
MH985899_USA100	MH985899	USA:Rhode River, MD	2017	Callinectes sapidus	Windsor et al. 2019
MH985898_USA101	MH985898	USA:Rhode River, MD	2017	Callinectes sapidus	Windsor et al. 2019
MH985897_USA102	MH985897	USA:Rhode River, MD	2017	Callinectes sapidus	Windsor et al. 2019
MH985896_USA103	MH985896	USA:Rhode River, MD	2017	Callinectes sapidus	Windsor et al. 2019
MH985895_USA104	MH985895	USA:Rhode River, MD	2017	Callinectes sapidus	Windsor et al. 2019
MH985894_USA105	MH985894	USA:Rhode River, MD	2017	Callinectes sapidus	Windsor et al. 2019
MH985893_USA106	MH985893	USA:Rhode River, MD	2017	Callinectes sapidus	Windsor et al. 2019
MH985892_USA107	MH985892	USA:Rhode River, MD	2017	Callinectes sapidus	Windsor et al. 2019
MH985891_USA108	MH985891	USA:Rhode River, MD	2017	Callinectes sapidus	Windsor et al. 2019
MH985890_USA109	MH985890	USA:Rhode River, MD	2017	Callinectes sapidus	Windsor et al. 2019
MH985889_USA110	MH985889	USA:Rhode River, MD	2017	Callinectes sapidus	Windsor et al. 2019
MH985888_USA111	MH985888	USA:Ashley River, Charleston, SC	2017	Callinectes sapidus	Windsor et al. 2019
MH985887_USA112	MH985887	USA:Ashley River, Charleston, SC	2017	Callinectes sapidus	Windsor et al. 2019
MH985886_USA113	MH985886	USA:Ashley River, Charleston, SC	2017	Callinectes sapidus	Windsor et al. 2019
MH985885_USA114	MH985885	USA:Ashley River, Charleston, SC	2017	Callinectes sapidus	Windsor et al. 2019
MH985884_USA115	MH985884	USA:Ashley River, Charleston, SC	2017	Callinectes sapidus	Windsor et al. 2019
MH985883_USA116	MH985883	USA:Ashley River, Charleston, SC	2017	Callinectes sapidus	Windsor et al. 2019
MH985882_USA117	MH985882	USA:Ashley River, Charleston, SC	2017	Callinectes sapidus	Windsor et al. 2019
MH985881_USA118	MH985881	USA:Ashley River, Charleston, SC	2017	Callinectes sapidus	Windsor et al. 2019
MH985880_USA119	MH985880	USA:Ashley River, Charleston, SC	2017	Callinectes sapidus	Windsor et al. 2019
MH985879_USA120	MH985879	USA:Ashley River, Charleston, SC	2017	Callinectes sapidus	Windsor et al. 2019
MH985878_USA121	MH985878	USA:Ashley River, Charleston, SC	2017	Callinectes sapidus	Windsor et al. 2019
MH985877_USA122	MH985877	USA:Ashley River, Charleston, SC	2017	Callinectes sapidus	Windsor et al. 2019
MH985876_USA123	MH985876	USA:Ashley River, Charleston, SC	2017	Callinectes sapidus	Windsor et al. 2019
MH985875_USA124	MH985875	USA:Ashley River, Charleston, SC	2017	Callinectes sapidus	Windsor et al. 2019
MH985874_USA125	MH985874	USA:Ashley River, Charleston, SC	2017	Callinectes sapidus	Windsor et al. 2019
MH985873_USA126	MH985873	USA:Ashley River, Charleston, SC	2017	Callinectes sapidus	Windsor et al. 2019
MH985872_USA127	MH985872	USA:Ashley River, Charleston, SC	2017	Callinectes sapidus	Windsor et al. 2019
MH985871_USA128	MH985871	USA:Ashley River, Charleston, SC	2017	Callinectes sapidus	Windsor et al. 2019
MH985870_USA129	MH985870	USA:Ashley River, Charleston, SC	2017	Callinectes sapidus	Windsor et al. 2019
MH985869_USA130	MH985869	USA:Ashley River, Charleston, SC	2017	Callinectes sapidus	Windsor et al. 2019
MH985868_USA131	MH985868	USA:Ashley River, Charleston, SC	2017	Callinectes sapidus	Windsor et al. 2019
MH985867_USA132	MH985867	USA:Ashley River, Charleston, SC	2017	Callinectes sapidus	Windsor et al. 2019
MH985866_USA133	MH985866	USA:Ashley River, Charleston, SC	2017	Callinectes sapidus	Windsor et al. 2019
MH985865_USA134	MH985865	USA:Ashley River, Charleston, SC	2017	Callinectes sapidus	Windsor et al. 2019
MH985864_USA135	MH985864	USA:Ashley River, Charleston, SC	2017	Callinectes sapidus	Windsor et al. 2019
MH985863_USA136	MH985863	USA:Ashley River, Charleston, SC	2017	Callinectes sapidus	Windsor et al. 2019
MH985862_USA137	MH985862	USA:Ashley River, Charleston, SC	2017	Callinectes sapidus	Windsor et al. 2019
MH985861_USA138	MH985861	USA:Ashley River, Charleston, SC	2017	Callinectes sapidus	Windsor et al. 2019
MH985860_USA139	MH985860	USA:Ashley River, Charleston, SC	2017	Callinectes sapidus	Windsor et al. 2019
MG462626_USA140	MG462626	USA	2017-03-11	Callinectes sapidus	Windsor et al. 2019
MG462625_USA141	MG462625	USA	2017-03-11	Callinectes sapidus	Windsor et al. 2019
MG462624_USA142	MG462624	USA	2017-03-11	Callinectes sapidus	Windsor et al. 2019
MG462623_USA143	MG462623	USA	2017-03-11	Callinectes sapidus	Windsor et al. 2019
MG462622_USA144	MG462622	USA	2017-03-11	Callinectes sapidus	Windsor et al. 2019
MG462621_USA145	MG462621	USA	2017-03-11	Callinectes sapidus	Windsor et al. 2019
MG462620_USA146	MG462620	USA	2017-03-11	Callinectes sapidus	Windsor et al. 2019
MG462619_USA147	MG462619	USA	2017-03-11	Callinectes sapidus	Windsor et al. 2019
MG462618_USA148	MG462618	USA	2017-03-11	Callinectes sapidus	Windsor et al. 2019
MG462617_USA149	MG462617	USA	2017-03-11	Callinectes sapidus	Windsor et al. 2019
MG462616_USA150	MG462616	USA	2017-08-07	Callinectes sapidus	Windsor et al. 2019
MG462615_USA151	MG462615	USA	2017-08-07	Callinectes sapidus	Windsor et al. 2019
MG462614_USA152	MG462614	USA	2017-08-07	Callinectes sapidus	Windsor et al. 2019
MG462613_USA153	MG462613	USA	2017-08-07	Callinectes sapidus	Windsor et al. 2019
MG462612_USA154	MG462612	USA	2017-08-07	Callinectes sapidus	Windsor et al. 2019
MG462611_USA155	MG462611	USA	2017-08-07	Callinectes sapidus	Windsor et al. 2019
MG462610_USA156	MG462610	USA	2017-08-07	Callinectes sapidus	Windsor et al. 2019
MG462609_USA157	MG462609	USA	2017-08-07	Callinectes sapidus	Windsor et al. 2019
MG462608_USA158	MG462608	USA	2017-08-07	Callinectes sapidus	Windsor et al. 2019
MG462607_USA159	MG462607	USA	2017-08-07	Callinectes sapidus	Windsor et al. 2019
MG462606_USA160	MG462606	USA	2017-08-07	Callinectes sapidus	Windsor et al. 2019
MG462605_USA161	MG462605	USA	2017-08-07	Callinectes sapidus	Windsor et al. 2019
MG462604_USA162	MG462604	USA	2017-08-07	Callinectes sapidus	Windsor et al. 2019
MG462603_USA163	MG462603	USA	2017-08-07	Callinectes sapidus	Windsor et al. 2019
MG462602_USA164	MG462602	USA	2017-08-07	Callinectes sapidus	Windsor et al. 2019
MG462601_USA165	MG462601	USA	2017-08-07	Callinectes sapidus	Windsor et al. 2019
MG462600_USA166	MG462600	USA	2017-08-07	Callinectes sapidus	Windsor et al. 2019
MG462599_USA167	MG462599	USA	2017-08-07	Callinectes sapidus	Windsor et al. 2019
MG462598_USA168	MG462598	USA	2017-08-07	Callinectes sapidus	Windsor et al. 2019
MG462597_USA169	MG462597	USA	2017-08-07	Callinectes sapidus	Windsor et al. 2019
MG462596_USA170	MG462596	USA	2017-08-07	Callinectes sapidus	Windsor et al. 2019
MG462595_USA171	MG462595	USA	2017-08-07	Callinectes sapidus	Windsor et al. 2019
MG462594_USA172	MG462594	USA	2017-08-07	Callinectes sapidus	Windsor et al. 2019
MG462593_USA173	MG462593	USA	2017-08-07	Callinectes sapidus	Windsor et al. 2019
MG462592_USA174	MG462592	USA	2017-08-07	Callinectes sapidus	Windsor et al. 2019
MG462591_USA175	MG462591	USA	2017-08-07	Callinectes sapidus	Windsor et al. 2019
MG462590_USA176	MG462590	USA	2017-08-07	Callinectes sapidus	Windsor et al. 2019
MG462589_USA177	MG462589	USA	2017-08-07	Callinectes sapidus	Windsor et al. 2019
MG462588_USA178	MG462588	USA	2017-08-07	Callinectes sapidus	Windsor et al. 2019
MG462587_USA179	MG462587	USA	2017-08-07	Callinectes sapidus	Windsor et al. 2019
MG462586_USA180	MG462586	USA	2017-07-28	Callinectes sapidus	Windsor et al. 2019
MG462585_USA181	MG462585	USA	2017-07-28	Callinectes sapidus	Windsor et al. 2019
MG462584_USA182	MG462584	USA	2017-07-28	Callinectes sapidus	Windsor et al. 2019
MG462583_USA183	MG462583	USA	2017-07-28	Callinectes sapidus	Windsor et al. 2019
MG462582_USA184	MG462582	USA	2017-07-28	Callinectes sapidus	Windsor et al. 2019
MG462581_USA185	MG462581	USA	2017-07-28	Callinectes sapidus	Windsor et al. 2019
MG462580_USA186	MG462580	USA	2017-07-28	Callinectes sapidus	Windsor et al. 2019
MG462579_USA187	MG462579	USA	2017-07-28	Callinectes sapidus	Windsor et al. 2019
MG462578_USA188	MG462578	USA	2017-07-28	Callinectes sapidus	Windsor et al. 2019
MG462577_USA189	MG462577	USA	2017-07-28	Callinectes sapidus	Windsor et al. 2019
MG462576_USA190	MG462576	USA	2016-10-30	Callinectes sapidus	Windsor et al. 2019
MG462575_USA191	MG462575	USA	2016-10-30	Callinectes sapidus	Windsor et al. 2019
MG462574_USA192	MG462574	USA	2016-10-30	Callinectes sapidus	Windsor et al. 2019
MG462573_USA193	MG462573	USA	2016-10-30	Callinectes sapidus	Windsor et al. 2019
MG462572_USA194	MG462572	USA	2016-10-30	Callinectes sapidus	Windsor et al. 2019
MG462571_USA195	MG462571	USA	2016-10-30	Callinectes sapidus	Windsor et al. 2019
MG462570_USA196	MG462570	USA	2016-10-30	Callinectes sapidus	Windsor et al. 2019
MG462569_USA197	MG462569	USA	2016-10-30	Callinectes sapidus	Windsor et al. 2019
MG462568_USA198	MG462568	USA	2016-10-30	Callinectes sapidus	Windsor et al. 2019
MG462567_USA199	MG462567	USA	2016-10-30	Callinectes sapidus	Windsor et al. 2019
MG462566_USA200	MG462566	USA	2017-02-12	Callinectes sapidus	Windsor et al. 2019
MG462565_USA201	MG462565	USA	2017-02-12	Callinectes sapidus	Windsor et al. 2019
MG462564_USA202	MG462564	USA	2017-02-12	Callinectes sapidus	Windsor et al. 2019
MG462563_USA203	MG462563	USA	2017-02-12	Callinectes sapidus	Windsor et al. 2019
MG462562_USA204	MG462562	USA	2017-02-12	Callinectes sapidus	Windsor et al. 2019
MG462561_USA205	MG462561	USA	2017-02-12	Callinectes sapidus	Windsor et al. 2019
MG462560_USA206	MG462560	USA	2017-02-12	Callinectes sapidus	Windsor et al. 2019
MG462559_USA207	MG462559	USA	2017-02-12	Callinectes sapidus	Windsor et al. 2019
MG462558_USA208	MG462558	USA	2017-02-12	Callinectes sapidus	Windsor et al. 2019
MG462557_USA209	MG462557	USA	2017-02-12	Callinectes sapidus	Windsor et al. 2019
MG462505_USA210	MG462505	USA:Rockefeller Wildlife Refuge, LA	2011	Callinectes sapidus	Windsor et al. 2019
MG462489_USA211	MG462489	USA:Naples, FL	2015	Callinectes sapidus	Windsor et al. 2019
MG462488_USA212	MG462488	USA:Naples, FL	2015	Callinectes sapidus	Windsor et al. 2019
MG462487_USA213	MG462487	USA:Port Isabel, TX	2015	Callinectes sapidus	Windsor et al. 2019
MG462486_USA214	MG462486	USA:Port Isabel, TX	2015	Callinectes sapidus	Windsor et al. 2019
MG462485_USA215	MG462485	USA:Port Isabel, TX	2015	Callinectes sapidus	Windsor et al. 2019
MG462484_USA216	MG462484	USA:Port Isabel, TX	2015	Callinectes sapidus	Windsor et al. 2019
MG462483_USA217	MG462483	USA:Port Isabel, TX	2015	Callinectes sapidus	Windsor et al. 2019
MG462482_USA218	MG462482	USA:Port Isabel, TX	2015	Callinectes sapidus	Windsor et al. 2019
MG462481_USA219	MG462481	USA:Port Isabel, TX	2015	Callinectes sapidus	Windsor et al. 2019
MG462480_USA220	MG462480	USA:Port Isabel, TX	2015	Callinectes sapidus	Windsor et al. 2019
MG462479_USA221	MG462479	USA:Port Isabel, TX	2015	Callinectes sapidus	Windsor et al. 2019
MG462478_USA222	MG462478	USA:Port Mansfield, TX	2015	Callinectes sapidus	Windsor et al. 2019
MG462477_USA223	MG462477	USA:Port Mansfield, TX	2015	Callinectes sapidus	Windsor et al. 2019
MG462476_USA224	MG462476	USA:Folly River, Charleston, SC	2015	Callinectes sapidus	Windsor et al. 2019
MG462475_USA225	MG462475	USA:Folly River, Charleston, SC	2015	Callinectes sapidus	Windsor et al. 2019
MG462474_USA226	MG462474	USA:Folly River, Charleston, SC	2015	Callinectes sapidus	Windsor et al. 2019
MG462473_USA227	MG462473	USA:Julienton River, GA	2015	Callinectes sapidus	Windsor et al. 2019
MG462472_USA228	MG462472	USA:Julienton River, GA	2015	Callinectes sapidus	Windsor et al. 2019
MG462471_USA229	MG462471	USA:Julienton River, GA	2015	Callinectes sapidus	Windsor et al. 2019
MG462470_USA230	MG462470	USA:Julienton River, GA	2015	Callinectes sapidus	Windsor et al. 2019
MG462469_USA231	MG462469	USA:Julienton River, GA	2015	Callinectes sapidus	Windsor et al. 2019
MG462468_USA232	MG462468	USA:Julienton River, GA	2015	Callinectes sapidus	Windsor et al. 2019
MG462467_USA233	MG462467	USA:Julienton River, GA	2015	Callinectes sapidus	Windsor et al. 2019
MG462466_USA234	MG462466	USA:Julienton River, GA	2015	Callinectes sapidus	Windsor et al. 2019
MG462465_USA235	MG462465	USA:Julienton River, GA	2015	Callinectes sapidus	Windsor et al. 2019
MG462464_USA236	MG462464	USA:Julienton River, GA	2015	Callinectes sapidus	Windsor et al. 2019
MG462463_USA237	MG462463	USA:Julienton River, GA	2015	Callinectes sapidus	Windsor et al. 2019
MG462462_USA238	MG462462	USA:Folly River, Charleston, SC	2015	Callinectes sapidus	Windsor et al. 2019
MG462461_USA239	MG462461	USA:Folly River, Charleston, SC	2015	Callinectes sapidus	Windsor et al. 2019
MG462460_USA240	MG462460	USA:Folly River, Charleston, SC	2015	Callinectes sapidus	Windsor et al. 2019
MG462459_USA241	MG462459	USA:Folly River, Charleston, SC	2015	Callinectes sapidus	Windsor et al. 2019
MG462458_USA242	MG462458	USA:Folly River, Charleston, SC	2015	Callinectes sapidus	Windsor et al. 2019
MG462457_USA243	MG462457	USA:Folly River, Charleston, SC	2015	Callinectes sapidus	Windsor et al. 2019
MG462456_USA244	MG462456	USA:Folly River, Charleston, SC	2015	Callinectes sapidus	Windsor et al. 2019
MG462455_USA245	MG462455	USA:Folly River, Charleston, SC	2015	Callinectes sapidus	Windsor et al. 2019
MG462454_USA246	MG462454	USA:Folly River, Charleston, SC	2015	Callinectes sapidus	Windsor et al. 2019
MG462453_USA247	MG462453	USA:Folly River, Charleston, SC	2015	Callinectes sapidus	Windsor et al. 2019
MG462452_USA248	MG462452	USA:Folly River, Charleston, SC	2015	Callinectes sapidus	Windsor et al. 2019
MG462451_USA249	MG462451	USA:Folly River, Charleston, SC	2015	Callinectes sapidus	Windsor et al. 2019
MG462450_USA250	MG462450	USA:Folly River, Charleston, SC	2015	Callinectes sapidus	Windsor et al. 2019
MG462449_USA251	MG462449	USA:Folly River, Charleston, SC	2015	Callinectes sapidus	Windsor et al. 2019
MG462448_USA252	MG462448	USA:Miami, FL	2015	Callinectes sapidus	Windsor et al. 2019
MG462447_USA253	MG462447	USA:Miami, FL	2015	Callinectes sapidus	Windsor et al. 2019
MG462446_USA254	MG462446	USA:Miami, FL	2015	Callinectes sapidus	Windsor et al. 2019
MG462445_USA255	MG462445	USA:Lake Pontchartrain, LA	2015	Callinectes sapidus	Windsor et al. 2019
MG462444_USA256	MG462444	USA:Lake Pontchartrain, LA	2015	Callinectes sapidus	Windsor et al. 2019
MG462443_USA257	MG462443	USA:Lake Pontchartrain, LA	2015	Callinectes sapidus	Windsor et al. 2019
MG462442_USA258	MG462442	USA:Lake Pontchartrain, LA	2015	Callinectes sapidus	Windsor et al. 2019
MG462441_USA259	MG462441	USA:Seabrook, TX	2015	Callinectes sapidus	Windsor et al. 2019
MG462440_USA260	MG462440	USA:Seabrook, TX	2015	Callinectes sapidus	Windsor et al. 2019
MG462439_USA261	MG462439	USA:St. Petersburg, FL	2015	Callinectes sapidus	Windsor et al. 2019
MG462438_USA262	MG462438	USA:St. Petersburg, FL	2015	Callinectes sapidus	Windsor et al. 2019
MG462437_USA263	MG462437	USA:St. Petersburg, FL	2015	Callinectes sapidus	Windsor et al. 2019
MG462436_USA264	MG462436	USA:Panama City, FL	2015	Callinectes sapidus	Windsor et al. 2019
MG462435_USA265	MG462435	USA:Panama City, FL	2015	Callinectes sapidus	Windsor et al. 2019
MG462434_USA266	MG462434	USA:Panama City, FL	2015	Callinectes sapidus	Windsor et al. 2019
MG462433_USA267	MG462433	USA:Panama City, FL	2015	Callinectes sapidus	Windsor et al. 2019
MG462432_USA268	MG462432	USA:Panama City, FL	2015	Callinectes sapidus	Windsor et al. 2019
MG462431_USA269	MG462431	USA:Panama City, FL	2015	Callinectes sapidus	Windsor et al. 2019
MG462430_USA270	MG462430	USA:Panama City, FL	2015	Callinectes sapidus	Windsor et al. 2019
MG462429_USA271	MG462429	USA:Great Sound, NJ	2014	Callinectes sapidus	Windsor et al. 2019
MG462428_USA272	MG462428	USA:Great Sound, NJ	2014	Callinectes sapidus	Windsor et al. 2019
MG462427_USA273	MG462427	USA:Great Sound, NJ	2014	Callinectes sapidus	Windsor et al. 2019
MG462426_USA274	MG462426	USA:Elizabeth River, Portsmouth, VA	2014	Callinectes sapidus	Windsor et al. 2019
MG462425_USA275	MG462425	USA:Elizabeth River, Portsmouth, VA	2014	Callinectes sapidus	Windsor et al. 2019
MG462424_USA276	MG462424	USA:Elizabeth River, Portsmouth, VA	2014	Callinectes sapidus	Windsor et al. 2019
MG462423_USA277	MG462423	USA:Elizabeth River, Portsmouth, VA	2014	Callinectes sapidus	Windsor et al. 2019
MG462422_USA278	MG462422	USA:Elizabeth River, Portsmouth, VA	2014	Callinectes sapidus	Windsor et al. 2019
MG462421_USA279	MG462421	USA:Elizabeth River, Portsmouth, VA	2014	Callinectes sapidus	Windsor et al. 2019
MG462420_USA280	MG462420	USA:Chesapeake Bay, MD	2014	Callinectes sapidus	Windsor et al. 2019
MG462419_USA281	MG462419	USA:Chesapeake Bay, MD	2014	Callinectes sapidus	Windsor et al. 2019
MG462418_USA282	MG462418	USA:Chesapeake Bay, MD	2014	Callinectes sapidus	Windsor et al. 2019
MG462417_USA283	MG462417	USA:Marshy Hope Creek, MD	2014	Callinectes sapidus	Windsor et al. 2019
MG462416_USA284	MG462416	USA:Marshy Hope Creek, MD	2014	Callinectes sapidus	Windsor et al. 2019
MG462415_USA285	MG462415	USA:Prime Hook Wildlife Refuge, DE	2014	Callinectes sapidus	Windsor et al. 2019
MG462414_USA286	MG462414	USA:Prime Hook Wildlife Refuge, DE	2014	Callinectes sapidus	Windsor et al. 2019
MG462413_USA287	MG462413	USA:Prime Hook Wildlife Refuge, DE	2014	Callinectes sapidus	Windsor et al. 2019
MG462412_USA288	MG462412	USA:Bogue Sound, NC	2014	Callinectes sapidus	Windsor et al. 2019
MG462411_USA289	MG462411	USA:Bogue Sound, NC	2014	Callinectes sapidus	Windsor et al. 2019
MG462410_USA290	MG462410	USA:Bogue Sound, NC	2014	Callinectes sapidus	Windsor et al. 2019
MG462409_USA291	MG462409	USA:Bogue Sound, NC	2014	Callinectes sapidus	Windsor et al. 2019
MG462408_USA292	MG462408	USA:Bogue Sound, NC	2014	Callinectes sapidus	Windsor et al. 2019
MG462407_USA293	MG462407	USA:Bogue Sound, NC	2014	Callinectes sapidus	Windsor et al. 2019
MG462372_USA294	MG462372	USA:Everglades, FL	2016	Callinectes sapidus	Windsor et al. 2019
MG462371_USA295	MG462371	USA:MD	2011	Callinectes sapidus	Windsor et al. 2019
MG462370_USA296	MG462370	USA:MD	2011	Callinectes sapidus	Windsor et al. 2019
MG462363_USA297	MG462363	USA:Naples, FL	2015	Callinectes sapidus	Windsor et al. 2019
MG462362_USA298	MG462362	USA:Naples, FL	2015	Callinectes sapidus	Windsor et al. 2019
MG462361_USA299	MG462361	USA:Naples, FL	2015	Callinectes sapidus	Windsor et al. 2019
MG462360_USA300	MG462360	USA:Naples, FL	2015	Callinectes sapidus	Windsor et al. 2019
MG462359_USA301	MG462359	USA:Naples, FL	2015	Callinectes sapidus	Windsor et al. 2019
MG462358_USA302	MG462358	USA:Naples, FL	2015	Callinectes sapidus	Windsor et al. 2019
MG462357_USA303	MG462357	USA:Naples, FL	2015	Callinectes sapidus	Windsor et al. 2019
MG462356_USA304	MG462356	USA:Naples, FL	2015	Callinectes sapidus	Windsor et al. 2019
MG462355_USA305	MG462355	USA:Naples, FL	2015	Callinectes sapidus	Windsor et al. 2019
MG462354_USA306	MG462354	USA:Naples, FL	2015	Callinectes sapidus	Windsor et al. 2019
MG462353_USA307	MG462353	USA:Lower Laguna Madre, Port Isabel, TX	2015	Callinectes sapidus	Windsor et al. 2019
MG462352_USA308	MG462352	USA:Lower Laguna Madre, Port Isabel, TX	2015	Callinectes sapidus	Windsor et al. 2019
MG462351_USA309	MG462351	USA:Lower Laguna Madre, Port Isabel, TX	2015	Callinectes sapidus	Windsor et al. 2019
MG462350_USA310	MG462350	USA:Lower Laguna Madre, Port Isabel, TX	2015	Callinectes sapidus	Windsor et al. 2019
MG462349_USA311	MG462349	USA:Port Mansfield, TX	2015	Callinectes sapidus	Windsor et al. 2019
MG462348_USA312	MG462348	USA:Port Mansfield, TX	2015	Callinectes sapidus	Windsor et al. 2019
MG462347_USA313	MG462347	USA:Port Mansfield, TX	2015	Callinectes sapidus	Windsor et al. 2019
MG462346_USA314	MG462346	USA:Port Mansfield, TX	2015	Callinectes sapidus	Windsor et al. 2019
MG462345_USA315	MG462345	USA:Port Mansfield, TX	2015	Callinectes sapidus	Windsor et al. 2019
MG462344_USA316	MG462344	USA:Port Mansfield, TX	2015	Callinectes sapidus	Windsor et al. 2019
MG462343_USA317	MG462343	USA:Port Mansfield, TX	2015	Callinectes sapidus	Windsor et al. 2019
MG462342_USA318	MG462342	USA:Julienton River, GA	2015	Callinectes sapidus	Windsor et al. 2019
MG462341_USA319	MG462341	USA:Charleston, Charleston, SC	2015	Callinectes sapidus	Windsor et al. 2019
MG462340_USA320	MG462340	USA:Charleston, Charleston, SC	2015	Callinectes sapidus	Windsor et al. 2019
MG462339_USA321	MG462339	USA:Folly River, Charleston, SC	2015	Callinectes sapidus	Windsor et al. 2019
MG462338_USA322	MG462338	USA:Loxahatchee River, Jupiter, FL	2015	Callinectes sapidus	Windsor et al. 2019
MG462337_USA323	MG462337	USA:Loxahatchee River, Jupiter, FL	2015	Callinectes sapidus	Windsor et al. 2019
MG462336_USA324	MG462336	USA:Loxahatchee River, Jupiter, FL	2015	Callinectes sapidus	Windsor et al. 2019
MG462335_USA325	MG462335	USA:Loxahatchee River, Jupiter, FL	2015	Callinectes sapidus	Windsor et al. 2019
MG462334_USA326	MG462334	USA:Loxahatchee River, Jupiter, FL	2015	Callinectes sapidus	Windsor et al. 2019
MG462333_USA327	MG462333	USA:Loxahatchee River, Jupiter, FL	2015	Callinectes sapidus	Windsor et al. 2019
MG462332_USA328	MG462332	USA:Loxahatchee River, Jupiter, FL	2015	Callinectes sapidus	Windsor et al. 2019
MG462331_USA329	MG462331	USA:Loxahatchee River, Jupiter, FL	2015	Callinectes sapidus	Windsor et al. 2019
MG462330_USA330	MG462330	USA:Loxahatchee River, Jupiter, FL	2015	Callinectes sapidus	Windsor et al. 2019
MG462329_USA331	MG462329	USA:Loxahatchee River, Jupiter, FL	2015	Callinectes sapidus	Windsor et al. 2019
MG462328_USA332	MG462328	USA:Loxahatchee River, Jupiter, FL	2015	Callinectes sapidus	Windsor et al. 2019
MG462327_USA333	MG462327	USA:Loxahatchee River, Jupiter, FL	2015	Callinectes sapidus	Windsor et al. 2019
MG462326_USA334	MG462326	USA:Loxahatchee River, Jupiter, FL	2015	Callinectes sapidus	Windsor et al. 2019
MG462325_USA335	MG462325	USA:Miami, FL	2015	Callinectes sapidus	Windsor et al. 2019
MG462324_USA336	MG462324	USA:Miami, FL	2015	Callinectes sapidus	Windsor et al. 2019
MG462323_USA337	MG462323	USA:Miami, FL	2015	Callinectes sapidus	Windsor et al. 2019
MG462322_USA338	MG462322	USA:Miami, FL	2015	Callinectes sapidus	Windsor et al. 2019
MG462321_USA339	MG462321	USA:Miami, FL	2015	Callinectes sapidus	Windsor et al. 2019
MG462320_USA340	MG462320	USA:Miami, FL	2015	Callinectes sapidus	Windsor et al. 2019
MG462319_USA341	MG462319	USA:Lake Pontchartrain, LA	2015	Callinectes sapidus	Windsor et al. 2019
MG462317_USA342	MG462317	USA:Lake Pontchartrain, LA	2015	Callinectes sapidus	Windsor et al. 2019
MG462316_USA343	MG462316	USA:Lake Pontchartrain, LA	2015	Callinectes sapidus	Windsor et al. 2019
MG462315_USA344	MG462315	USA:Lake Pontchartrain, LA	2015	Callinectes sapidus	Windsor et al. 2019
MG462314_USA345	MG462314	USA:Lake Pontchartrain, LA	2015	Callinectes sapidus	Windsor et al. 2019
MG462313_USA346	MG462313	USA:Lake Pontchartrain, LA	2015	Callinectes sapidus	Windsor et al. 2019
MG462312_USA347	MG462312	USA:Lake Pontchartrain, LA	2015	Callinectes sapidus	Windsor et al. 2019
MG462311_USA348	MG462311	USA:Seabrook, TX	2015	Callinectes sapidus	Windsor et al. 2019
MG462310_USA349	MG462310	USA:Seabrook, TX	2015	Callinectes sapidus	Windsor et al. 2019
MG462309_USA350	MG462309	USA:Seabrook, TX	2015	Callinectes sapidus	Windsor et al. 2019
MG462308_USA351	MG462308	USA:Seabrook, TX	2015	Callinectes sapidus	Windsor et al. 2019
MG462307_USA352	MG462307	USA:Seabrook, TX	2015	Callinectes sapidus	Windsor et al. 2019
MG462306_USA353	MG462306	USA:Seabrook, TX	2015	Callinectes sapidus	Windsor et al. 2019
MG462305_USA354	MG462305	USA:Seabrook, TX	2015	Callinectes sapidus	Windsor et al. 2019
MG462304_USA355	MG462304	USA:Seabrook, TX	2015	Callinectes sapidus	Windsor et al. 2019
MG462303_USA356	MG462303	USA:Seabrook, TX	2015	Callinectes sapidus	Windsor et al. 2019
MG462302_USA357	MG462302	USA:St. Petersburg, FL	2015	Callinectes sapidus	Windsor et al. 2019
MG462301_USA358	MG462301	USA:St. Petersburg, FL	2015	Callinectes sapidus	Windsor et al. 2019
MG462300_USA359	MG462300	USA:St. Petersburg, FL	2015	Callinectes sapidus	Windsor et al. 2019
MG462299_USA360	MG462299	USA:St. Petersburg, FL	2015	Callinectes sapidus	Windsor et al. 2019
MG462298_USA361	MG462298	USA:St. Petersburg, FL	2015	Callinectes sapidus	Windsor et al. 2019
MG462297_USA362	MG462297	USA:St. Petersburg, FL	2015	Callinectes sapidus	Windsor et al. 2019
MG462296_USA363	MG462296	USA:St. Petersburg, FL	2015	Callinectes sapidus	Windsor et al. 2019
MG462295_USA364	MG462295	USA:St. Petersburg, FL	2015	Callinectes sapidus	Windsor et al. 2019
MG462294_USA365	MG462294	USA:St. Petersburg, FL	2015	Callinectes sapidus	Windsor et al. 2019
MG462293_USA366	MG462293	USA:St. Petersburg, FL	2015	Callinectes sapidus	Windsor et al. 2019
MG462292_USA367	MG462292	USA:St. Petersburg, FL	2015	Callinectes sapidus	Windsor et al. 2019
MG462291_USA368	MG462291	USA:St. Petersburg, FL	2015	Callinectes sapidus	Windsor et al. 2019
MG462290_USA369	MG462290	USA:Panama City, FL	2015	Callinectes sapidus	Windsor et al. 2019
MG462289_USA370	MG462289	USA:Panama City, FL	2015	Callinectes sapidus	Windsor et al. 2019
MG462288_USA371	MG462288	USA:Panama City, FL	2015	Callinectes sapidus	Windsor et al. 2019
MG462287_USA372	MG462287	USA:Panama City, FL	2015	Callinectes sapidus	Windsor et al. 2019
MG462286_USA373	MG462286	USA:Panama City, FL	2015	Callinectes sapidus	Windsor et al. 2019
MG462285_USA374	MG462285	USA:Great Sound, NJ	2014	Callinectes sapidus	Windsor et al. 2019
MG462284_USA375	MG462284	USA:Great Sound, NJ	2014	Callinectes sapidus	Windsor et al. 2019
MG462283_USA376	MG462283	USA:Great Sound, NJ	2014	Callinectes sapidus	Windsor et al. 2019
MG462282_USA377	MG462282	USA:Great Sound, NJ	2014	Callinectes sapidus	Windsor et al. 2019
MG462281_USA378	MG462281	USA:Great Sound, NJ	2014	Callinectes sapidus	Windsor et al. 2019
MG462280_USA379	MG462280	USA:Great Sound, NJ	2014	Callinectes sapidus	Windsor et al. 2019
MG462279_USA380	MG462279	USA:Great Sound, NJ	2014	Callinectes sapidus	Windsor et al. 2019
MG462278_USA381	MG462278	USA:Great Sound, NJ	2014	Callinectes sapidus	Windsor et al. 2019
MG462277_USA382	MG462277	USA:Elizabeth River, Portsmouth, VA	2014	Callinectes sapidus	Windsor et al. 2019
MG462276_USA383	MG462276	USA:Elizabeth River, Portsmouth, VA	2014	Callinectes sapidus	Windsor et al. 2019
MG462275_USA384	MG462275	USA:Elizabeth River, Portsmouth, VA	2014	Callinectes sapidus	Windsor et al. 2019
MG462274_USA385	MG462274	USA:Elizabeth River, Portsmouth, VA	2014	Callinectes sapidus	Windsor et al. 2019
MG462273_USA386	MG462273	USA:Kent Island, MD	2014	Callinectes sapidus	Windsor et al. 2019
MG462272_USA387	MG462272	USA:Marshy Hope Creek, MD	2014	Callinectes sapidus	Windsor et al. 2019
MG462271_USA388	MG462271	USA:Isle of Wight Bay, MD	2014	Callinectes sapidus	Windsor et al. 2019
MG462270_USA389	MG462270	USA:Isle of Wight Bay, MD	2014	Callinectes sapidus	Windsor et al. 2019
MG462269_USA390	MG462269	USA:Isle of Wight Bay, MD	2014	Callinectes sapidus	Windsor et al. 2019
MG462268_USA391	MG462268	USA:Prime Hook Wildlife Refuge, DE	2014	Callinectes sapidus	Windsor et al. 2019
MG462249_USA392	MG462249	USA:Choctawhatchee Bay, FL	2015	Callinectes sapidus	Windsor et al. 2019
MG462248_USA393	MG462248	USA:Choctawhatchee Bay, FL	2015	Callinectes sapidus	Windsor et al. 2019
MH631050_USA394	MH631050	USA: New York, Moriches, The dock by the parking lot at Crystal Beach NY."	2016-09-13	Callinectes sapidus	Squicciarini et al. (DIRECT SUBMISSION - 2018)
MH631045_USA395	MH631045	USA: New York, Brookhaven, The dock by the parking lot at Smith Point Beach, NY.	2016-09-13	Callinectes sapidus	Squicciarini et al. (DIRECT SUBMISSION - 2018)
MH235922_USA396	MH235922	USA: Virginia, Accomack County, Lower Chesapeake Bay, 7.5 km W of Nandua Creek	2016-01-07	Callinectes sapidus	UNPUBLISHED DATA
KC352891_USA397	KC352891	USA: New York, New York, supermarket in the Upper West Side, Manhattan	2012-05-10	Callinectes sapidus	Brenner et al. (DIRECT SUBMISSION - 2012)
MG462490_PRI1	MG462490	PRI:Arecibo	2015	Callinectes sapidus	Windsor et al. 2019
MG462393_PRI2	MG462393	PRI:San Juan	2016	Callinectes sapidus	Windsor et al. 2019
MG462392_PRI3	MG462392	PRI:San Juan	2016	Callinectes sapidus	Windsor et al. 2019
MG462391_PRI4	MG462391	PRI:San Juan	2016	Callinectes sapidus	Windsor et al. 2019
MG462390_PRI5	MG462390	PRI:San Juan	2016	Callinectes sapidus	Windsor et al. 2019
MG462389_PRI6	MG462389	PRI:San Juan	2016	Callinectes sapidus	Windsor et al. 2019
MG462388_PRI7	MG462388	PRI:San Juan	2016	Callinectes sapidus	Windsor et al. 2019
MG462387_PRI8	MG462387	PRI:San Juan	2016	Callinectes sapidus	Windsor et al. 2019
MG462386_PRI9	MG462386	PRI:San Juan	2016	Callinectes sapidus	Windsor et al. 2019
MG462385_PRI10	MG462385	PRI:San Juan	2016	Callinectes sapidus	Windsor et al. 2019
MG462384_PRI11	MG462384	PRI:San Juan	2016	Callinectes sapidus	Windsor et al. 2019
MG462383_PRI12	MG462383	PRI:San Juan	2016	Callinectes sapidus	Windsor et al. 2019
MG462382_PRI13	MG462382	PRI:San Juan	2016	Callinectes sapidus	Windsor et al. 2019
MG462381_PRI14	MG462381	PRI:San Juan	2016	Callinectes sapidus	Windsor et al. 2019
MG462380_PRI15	MG462380	PRI:San Juan	2016	Callinectes sapidus	Windsor et al. 2019
MG462379_PRI16	MG462379	PRI:San Juan	2016	Callinectes sapidus	Windsor et al. 2019
MG462378_PRI17	MG462378	PRI:San Juan	2016	Callinectes sapidus	Windsor et al. 2019
MG462377_PRI18	MG462377	PRI:San Juan	2016	Callinectes sapidus	Windsor et al. 2019
MG462376_PRI19	MG462376	PRI:San Juan	2016	Callinectes sapidus	Windsor et al. 2019
MG462375_PRI20	MG462375	PRI:San Juan	2016	Callinectes sapidus	Windsor et al. 2019
MG462374_PRI21	MG462374	PRI:Borinquen	2015	Callinectes sapidus	Windsor et al. 2019
MG462267_PRI22	MG462267	PRI:Arecibo	2015	Callinectes sapidus	Windsor et al. 2019
OQ108527_JAM1	OQ108527	JAM: Belmont	N.A.	Callinectes sapidus	Schubart et al., 2023
MH985989_MEX1	MH985989	MEX:Veracruz	2000	Callinectes sapidus	Windsor et al. 2019
MH985988_MEX2	MH985988	MEX:Veracruz	2000	Callinectes sapidus	Windsor et al. 2019
MG462502_MEX3	MG462502	MEX:Celestún, Yucatán	2015	Callinectes sapidus	Windsor et al. 2019
MG462501_MEX4	MG462501	MEX:Celestún, Yucatán	2015	Callinectes sapidus	Windsor et al. 2019
MG462500_MEX5	MG462500	MEX:Campeche	2015	Callinectes sapidus	Windsor et al. 2019
MG462499_MEX6	MG462499	MEX:Campeche	2015	Callinectes sapidus	Windsor et al. 2019
MG462498_MEX7	MG462498	MEX:Campeche	2015	Callinectes sapidus	Windsor et al. 2019
MG462497_MEX8	MG462497	MEX:Campeche	2015	Callinectes sapidus	Windsor et al. 2019
MG462496_MEX9	MG462496	MEX:Campeche	2015	Callinectes sapidus	Windsor et al. 2019
MG462495_MEX10	MG462495	MEX:Campeche	2015	Callinectes sapidus	Windsor et al. 2019
MG462494_MEX11	MG462494	MEX:Campeche	2015	Callinectes sapidus	Windsor et al. 2019
MG462493_MEX12	MG462493	MEX:Campeche	2015	Callinectes sapidus	Windsor et al. 2019
MG462492_MEX13	MG462492	MEX:Campeche	2015	Callinectes sapidus	Windsor et al. 2019
MG462491_MEX14	MG462491	MEX:Campeche	2015	Callinectes sapidus	Windsor et al. 2019
MG462406_MEX15	MG462406	MEX:Celestún, Yucatán	2015	Callinectes sapidus	Windsor et al. 2019
MG462405_MEX16	MG462405	MEX:Celestún, Yucatán	2015	Callinectes sapidus	Windsor et al. 2019
MG462404_MEX17	MG462404	MEX:Celestún, Yucatán	2015	Callinectes sapidus	Windsor et al. 2019
MG462403_MEX18	MG462403	MEX:Celestún, Yucatán	2015	Callinectes sapidus	Windsor et al. 2019
MG462402_MEX19	MG462402	MEX:Celestún, Yucatán	2015	Callinectes sapidus	Windsor et al. 2019
MG462401_MEX20	MG462401	MEX:Celestún, Yucatán	2015	Callinectes sapidus	Windsor et al. 2019
MG462400_MEX21	MG462400	MEX:Celestún, Yucatán	2015	Callinectes sapidus	Windsor et al. 2019
MG462399_MEX22	MG462399	MEX:Celestún, Yucatán	2015	Callinectes sapidus	Windsor et al. 2019
MG462398_MEX23	MG462398	MEX:Celestún, Yucatán	2015	Callinectes sapidus	Windsor et al. 2019
MG462397_MEX24	MG462397	MEX:Celestún, Yucatán	2015	Callinectes sapidus	Windsor et al. 2019
MG462396_MEX25	MG462396	MEX:Celestún, Yucatán	2015	Callinectes sapidus	Windsor et al. 2019
MG462395_MEX26	MG462395	MEX:Celestún, Yucatán	2015	Callinectes sapidus	Windsor et al. 2019
MG462394_MEX27	MG462394	MEX:Celestún, Yucatán	2015	Callinectes sapidus	Windsor et al. 2019
MG462369_MEX28	MG462369	MEX:Celestún, Yucatán	2015	Callinectes sapidus	Windsor et al. 2019
MG462368_MEX29	MG462368	MEX:Campeche	2015	Callinectes sapidus	Windsor et al. 2019
MG462367_MEX30	MG462367	MEX:Campeche	2015	Callinectes sapidus	Windsor et al. 2019
MG462366_MEX31	MG462366	MEX:Campeche	2015	Callinectes sapidus	Windsor et al. 2019
MG462365_MEX32	MG462365	MEX:Campeche	2015	Callinectes sapidus	Windsor et al. 2019
MG462364_MEX33	MG462364	MEX:Campeche	2015	Callinectes sapidus	Windsor et al. 2019
MG462266_MEX34	MG462266	MEX:Celestún, Yucatán	2015	Callinectes sapidus	Windsor et al. 2019
MG462265_MEX35	MG462265	MEX:Celestún, Yucatán	2015	Callinectes sapidus	Windsor et al. 2019
MG462264_MEX36	MG462264	MEX:Celestún, Yucatán	2015	Callinectes sapidus	Windsor et al. 2019
MG462263_MEX37	MG462263	MEX:Celestún, Yucatán	2015	Callinectes sapidus	Windsor et al. 2019
MG462262_MEX38	MG462262	MEX:Celestún, Yucatán	2015	Callinectes sapidus	Windsor et al. 2019
MG462261_MEX39	MG462261	MEX:Celestún, Yucatán	2015	Callinectes sapidus	Windsor et al. 2019
MG462260_MEX40	MG462260	MEX:Celestún, Yucatán	2015	Callinectes sapidus	Windsor et al. 2019
MG462259_MEX41	MG462259	MEX:Celestún, Yucatán	2015	Callinectes sapidus	Windsor et al. 2019
MG462258_MEX42	MG462258	MEX:Celestún, Yucatán	2015	Callinectes sapidus	Windsor et al. 2019
MG462257_MEX43	MG462257	MEX:Celestún, Yucatán	2015	Callinectes sapidus	Windsor et al. 2019
MG462528_NIC1	MG462528	NIC	2015	Callinectes sapidus	Windsor et al. 2019
MG462527_NIC2	MG462527	NIC	2015	Callinectes sapidus	Windsor et al. 2019
MG462526_NIC3	MG462526	NIC	2015	Callinectes sapidus	Windsor et al. 2019
MG462525_NIC4	MG462525	NIC	2015	Callinectes sapidus	Windsor et al. 2019
KY940210_CRI1	KY940210	CRI:Laguna Gandoca, Limón	2013-07-12	Callinectes sapidus	UNPUBLISHED DATA
MH985987_VEN1	MH985987	VEN:Caño las Cabimas, Zulia	N.A.	Callinectes sapidus	Windsor et al. 2019
MH985986_VEN2	MH985986	VEN:Cumarebo, Falcón	2000	Callinectes sapidus	Windsor et al. 2019
MH985985_VEN3	MH985985	VEN:La Ensenada, Zulia	2000	Callinectes sapidus	Windsor et al. 2019
MG462696_VEN4	MG462696	VEN	2016-06-15	Callinectes sapidus	Windsor et al. 2019
MG462695_VEN5	MG462695	VEN	2016-04-15	Callinectes sapidus	Windsor et al. 2019
MG462694_VEN6	MG462694	VEN	2017-02-25	Callinectes sapidus	Windsor et al. 2019
MG462693_VEN7	MG462693	VEN	2017-02-25	Callinectes sapidus	Windsor et al. 2019
MG462692_VEN8	MG462692	VEN	2017-02-25	Callinectes sapidus	Windsor et al. 2019
MG462691_VEN9	MG462691	VEN	2017-02-25	Callinectes sapidus	Windsor et al. 2019
MG462690_VEN10	MG462690	VEN	2017-02-25	Callinectes sapidus	Windsor et al. 2019
MG462689_VEN11	MG462689	VEN	2017-02-25	Callinectes sapidus	Windsor et al. 2019
MG462688_VEN12	MG462688	VEN	2017-02-25	Callinectes sapidus	Windsor et al. 2019
MG462687_VEN13	MG462687	VEN	2017-02-25	Callinectes sapidus	Windsor et al. 2019
MG462686_VEN14	MG462686	VEN	2017-02-25	Callinectes sapidus	Windsor et al. 2019
MG462685_VEN15	MG462685	VEN	2017-02-25	Callinectes sapidus	Windsor et al. 2019
MG462684_VEN16	MG462684	VEN	2016-06-23	Callinectes sapidus	Windsor et al. 2019
MG462683_VEN17	MG462683	VEN	2016-06-23	Callinectes sapidus	Windsor et al. 2019
MG462682_VEN18	MG462682	VEN	2016-06-23	Callinectes sapidus	Windsor et al. 2019
MG462681_VEN19	MG462681	VEN	2016-06-23	Callinectes sapidus	Windsor et al. 2019
MG462680_VEN20	MG462680	VEN	2016-06-23	Callinectes sapidus	Windsor et al. 2019
MG462679_VEN21	MG462679	VEN	2016-06-23	Callinectes sapidus	Windsor et al. 2019
MG462678_VEN22	MG462678	VEN	2016-06-23	Callinectes sapidus	Windsor et al. 2019
MG462677_VEN23	MG462677	VEN	2016-06-23	Callinectes sapidus	Windsor et al. 2019
MG462676_VEN24	MG462676	VEN	2016-06-23	Callinectes sapidus	Windsor et al. 2019
MG462675_VEN25	MG462675	VEN	2016-06-23	Callinectes sapidus	Windsor et al. 2019
MG462674_VEN26	MG462674	VEN	2016-06-15	Callinectes sapidus	Windsor et al. 2019
MG462673_VEN27	MG462673	VEN	2016-06-15	Callinectes sapidus	Windsor et al. 2019
MG462672_VEN28	MG462672	VEN	2016-06-15	Callinectes sapidus	Windsor et al. 2019
MG462671_VEN29	MG462671	VEN	2016-06-15	Callinectes sapidus	Windsor et al. 2019
MG462670_VEN30	MG462670	VEN	2016-06-15	Callinectes sapidus	Windsor et al. 2019
MG462669_VEN31	MG462669	VEN	2016-06-15	Callinectes sapidus	Windsor et al. 2019
MG462668_VEN32	MG462668	VEN	2016-06-15	Callinectes sapidus	Windsor et al. 2019
MG462667_VEN33	MG462667	VEN	2016-06-15	Callinectes sapidus	Windsor et al. 2019
MG462666_VEN34	MG462666	VEN	2016-06-15	Callinectes sapidus	Windsor et al. 2019
MG462665_VEN35	MG462665	VEN	2016-06-15	Callinectes sapidus	Windsor et al. 2019
MG462664_VEN36	MG462664	VEN	2016-06-15	Callinectes sapidus	Windsor et al. 2019
MG462663_VEN37	MG462663	VEN	2016-06-15	Callinectes sapidus	Windsor et al. 2019
MG462662_VEN38	MG462662	VEN	2016-06-15	Callinectes sapidus	Windsor et al. 2019
MG462661_VEN39	MG462661	VEN	2016-06-15	Callinectes sapidus	Windsor et al. 2019
MG462660_VEN40	MG462660	VEN	2016-06-15	Callinectes sapidus	Windsor et al. 2019
MG462659_VEN41	MG462659	VEN	2016-06-15	Callinectes sapidus	Windsor et al. 2019
MG462658_VEN42	MG462658	VEN	2016-06-15	Callinectes sapidus	Windsor et al. 2019
MG462657_VEN43	MG462657	VEN	2016-06-15	Callinectes sapidus	Windsor et al. 2019
MG462656_VEN44	MG462656	VEN	2016-06-15	Callinectes sapidus	Windsor et al. 2019
MG462655_VEN45	MG462655	VEN	2016-05-25	Callinectes sapidus	Windsor et al. 2019
MG462654_VEN46	MG462654	VEN	2016-05-25	Callinectes sapidus	Windsor et al. 2019
MG462653_VEN47	MG462653	VEN	2016-05-25	Callinectes sapidus	Windsor et al. 2019
MG462652_VEN48	MG462652	VEN	2016-05-25	Callinectes sapidus	Windsor et al. 2019
MG462651_VEN49	MG462651	VEN	2016-05-25	Callinectes sapidus	Windsor et al. 2019
MG462650_VEN50	MG462650	VEN	2016-05-25	Callinectes sapidus	Windsor et al. 2019
MG462649_VEN51	MG462649	VEN	2016-05-25	Callinectes sapidus	Windsor et al. 2019
MG462648_VEN52	MG462648	VEN	2016-05-25	Callinectes sapidus	Windsor et al. 2019
MG462647_VEN53	MG462647	VEN	2016-05-25	Callinectes sapidus	Windsor et al. 2019
MG462646_VEN54	MG462646	VEN	2016-05-25	Callinectes sapidus	Windsor et al. 2019
MG462645_VEN55	MG462645	VEN	2016-04-15	Callinectes sapidus	Windsor et al. 2019
MG462644_VEN56	MG462644	VEN	2015-12-28	Callinectes sapidus	Windsor et al. 2019
MG462643_VEN57	MG462643	VEN	2016-04-15	Callinectes sapidus	Windsor et al. 2019
MG462642_VEN58	MG462642	VEN	2016-04-15	Callinectes sapidus	Windsor et al. 2019
MG462641_VEN59	MG462641	VEN	2016-04-15	Callinectes sapidus	Windsor et al. 2019
MG462640_VEN60	MG462640	VEN	2016-04-15	Callinectes sapidus	Windsor et al. 2019
MG462639_VEN61	MG462639	VEN	2016-04-15	Callinectes sapidus	Windsor et al. 2019
MG462638_VEN62	MG462638	VEN	2016-04-15	Callinectes sapidus	Windsor et al. 2019
MG462637_VEN63	MG462637	VEN	2016-04-15	Callinectes sapidus	Windsor et al. 2019
MG462636_VEN64	MG462636	VEN	2015-12-28	Callinectes sapidus	Windsor et al. 2019
MG462635_VEN65	MG462635	VEN	2015-12-28	Callinectes sapidus	Windsor et al. 2019
MG462634_VEN66	MG462634	VEN	2015-12-28	Callinectes sapidus	Windsor et al. 2019
MG462633_VEN67	MG462633	VEN	2015-12-28	Callinectes sapidus	Windsor et al. 2019
MG462632_VEN68	MG462632	VEN	2015-12-28	Callinectes sapidus	Windsor et al. 2019
MG462631_VEN69	MG462631	VEN	2015-12-28	Callinectes sapidus	Windsor et al. 2019
MG462630_VEN70	MG462630	VEN	2015-12-28	Callinectes sapidus	Windsor et al. 2019
MG462629_VEN71	MG462629	VEN	2015-12-28	Callinectes sapidus	Windsor et al. 2019
MG462628_VEN72	MG462628	VEN	2015-12-28	Callinectes sapidus	Windsor et al. 2019
MG462627_VEN73	MG462627	VEN	2015-12-28	Callinectes sapidus	Windsor et al. 2019
MG462520_VEN74	MG462520	VEN:San Rafael de El Moján, Zulia	N.A.	Callinectes sapidus	Windsor et al. 2019
MG462519_VEN75	MG462519	VEN:San Rafael de El Moján, Zulia	N.A.	Callinectes sapidus	Windsor et al. 2019
MG462518_VEN76	MG462518	VEN:San Rafael de El Moján, Zulia	N.A.	Callinectes sapidus	Windsor et al. 2019
MG462517_VEN77	MG462517	VEN:Cienaga de Los Olivitos, Zulia	2001	Callinectes sapidus	Windsor et al. 2019
MG462516_VEN78	MG462516	VEN:San Rafael de El Moján, Zulia	2001	Callinectes sapidus	Windsor et al. 2019
MG462515_VEN79	MG462515	VEN:San Rafael de El Moján, Zulia	2000	Callinectes sapidus	Windsor et al. 2019
MG462514_VEN80	MG462514	VEN:San Rafael de El Moján, Zulia	N.A.	Callinectes sapidus	Windsor et al. 2019
MG462513_VEN81	MG462513	VEN:San Rafael de El Moján, Zulia	2001	Callinectes sapidus	Windsor et al. 2019
MG462512_VEN82	MG462512	VEN:San Rafael de El Moján, Zulia	2001	Callinectes sapidus	Windsor et al. 2019
MG462511_VEN83	MG462511	VEN:San Rafael de El Moján, Zulia	2001	Callinectes sapidus	Windsor et al. 2019
MG462510_VEN84	MG462510	VEN:San Rafael de El Moján, Zulia	N.A.	Callinectes sapidus	Windsor et al. 2019
MG462509_VEN85	MG462509	VEN:San Rafael de El Moján, Zulia	N.A.	Callinectes sapidus	Windsor et al. 2019
MG462508_VEN86	MG462508	VEN:San Rafael de El Moján, Zulia	N.A.	Callinectes sapidus	Windsor et al. 2019
MG462507_VEN87	MG462507	VEN:San Rafael de El Moján, Zulia	N.A.	Callinectes sapidus	Windsor et al. 2019
MG462506_VEN88	MG462506	VEN:San Rafael de El Moján, Zulia	N.A.	Callinectes sapidus	Windsor et al. 2019
MG462504_VEN89	MG462504	VEN:La Vela de Coro, Falcón	2000	Callinectes sapidus	Windsor et al. 2019
MG462503_VEN90	MG462503	VEN:Cienaga de Los Olivitos, Zulia	2001	Callinectes sapidus	Windsor et al. 2019
MG462554_COL1	MG462554	COL	2017-08-18	Callinectes sapidus	Windsor et al. 2019
MG462553_COL2	MG462553	COL	2017-08-18	Callinectes sapidus	Windsor et al. 2019
MG462549_COL3	MG462549	COL	2017-08-18	Callinectes sapidus	Windsor et al. 2019
MG462546_COL4	MG462546	COL	2017-08-18	Callinectes sapidus	Windsor et al. 2019
MH985984_BRA1	MH985984	BRA:São Paulo	N.A.	Callinectes sapidus	Windsor et al. 2019
MH985983_BRA2	MH985983	BRA:Ubatuba, São Paulo	N.A.	Callinectes sapidus	Windsor et al. 2019
MG462373_BRA3	MG462373	BRA:São Paulo	2011	Callinectes sapidus	Windsor et al. 2019
MG462256_BRA4	MG462256	BRA:Praia do Cassino, Rio Grande do Sul	N.A.	Callinectes sapidus	Windsor et al. 2019
MG462255_BRA5	MG462255	BRA:Praia do Cassino, Rio Grande do Sul	N.A.	Callinectes sapidus	Windsor et al. 2019
MG462254_BRA6	MG462254	BRA: Sao Paulo	N.A.	Callinectes sapidus	UNPUBLISHED DATA
MG462253_BRA7	MG462253	BRA:Estuário de São Vicente, São Paulo	N.A.	Callinectes sapidus	Windsor et al. 2019
MG462252_BRA8	MG462252	BRA:Estuário de São Vicente, São Paulo	N.A.	Callinectes sapidus	Windsor et al. 2019
MG462251_BRA9	MG462251	BRA:Estuario de Cananeia, São Paulo	N.A.	Callinectes sapidus	Windsor et al. 2019
MG462250_BRA10	MG462250	BRA:Estuário de São Vicente, São Paulo	N.A.	Callinectes sapidus	Windsor et al. 2019
MG462247_BRA11	MG462247	BRA:Laguna, Santa Catarina	N.A.	Callinectes sapidus	Windsor et al. 2019
MG462246_BRA12	MG462246	BRA:Laguna, Santa Catarina	N.A.	Callinectes sapidus	Windsor et al. 2019
MG462245_BRA13	MG462245	BRA:Ubatuba, São Paulo	N.A.	Callinectes sapidus	Windsor et al. 2019
MG462244_BRA14	MG462244	BRA:Ubatuba, São Paulo	N.A.	Callinectes sapidus	Windsor et al. 2019
MG462243_BRA15	MG462243	BRA:Estuario de Cananeia, São Paulo	N.A.	Callinectes sapidus	Windsor et al. 2019
MG462242_BRA16	MG462242	BRA:Estuario de Cananeia, São Paulo	N.A.	Callinectes sapidus	Windsor et al. 2019
JX123453_BRA17	JX123453	BRA: Sao Paulo, Cananeia	2011-04-18	Callinectes sapidus	UNPUBLISHED DATA
JX123452_BRA18	JX123452	BRA: Sao Paulo, Sao Vicente	2001-12-01	Callinectes sapidus	UNPUBLISHED DATA
OQ108528_BRA19	OQ108528	BRA: Ubatuba	N.A.	Callinectes sapidus	Schubart et al., 2023
KC789113_TUR1	KC789113	TUR:Beymelek	2011/2012	Callinectes sapidus	UNPUBLISHED DATA
KC789112_TUR2	KC789112	TUR:Beymelek	2011/2012	Callinectes sapidus	UNPUBLISHED DATA
KC789111_TUR3	KC789111	TUR:Beymelek	2011/2012	Callinectes sapidus	UNPUBLISHED DATA
KC789110_TUR4	KC789110	TUR:Beymelek	2011/2012	Callinectes sapidus	UNPUBLISHED DATA
KC789109_TUR5	KC789109	TUR:Beymelek	2011/2012	Callinectes sapidus	UNPUBLISHED DATA
KC789108_TUR6	KC789108	TUR:Beymelek	2011/2012	Callinectes sapidus	UNPUBLISHED DATA
KC789107_TUR7	KC789107	TUR:Beymelek	2011/2012	Callinectes sapidus	UNPUBLISHED DATA
KC789106_TUR8	KC789106	TUR:Beymelek	2011/2012	Callinectes sapidus	UNPUBLISHED DATA
KC789105_TUR9	KC789105	TUR:Beymelek	2011/2012	Callinectes sapidus	UNPUBLISHED DATA
KC789104_TUR10	KC789104	TUR:Beymelek	2011/2012	Callinectes sapidus	UNPUBLISHED DATA
KC789103_TUR11	KC789103	TUR:Beymelek	2011/2012	Callinectes sapidus	UNPUBLISHED DATA
KC789102_TUR12	KC789102	TUR:Beymelek	2011/2012	Callinectes sapidus	UNPUBLISHED DATA
KC789101_TUR13	KC789101	TUR:Beymelek	2011/2012	Callinectes sapidus	UNPUBLISHED DATA
KC789100_TUR14	KC789100	TUR:Beymelek	2011/2012	Callinectes sapidus	UNPUBLISHED DATA
KC789099_TUR15	KC789099	TUR:Beymelek	2011/2012	Callinectes sapidus	UNPUBLISHED DATA
KC789098_TUR16	KC789098	TUR:Beymelek	2011/2012	Callinectes sapidus	UNPUBLISHED DATA
KC789097_TUR17	KC789097	TUR:Beymelek	2011/2012	Callinectes sapidus	UNPUBLISHED DATA
KC789096_TUR18	KC789096	TUR:Beymelek	2011/2012	Callinectes sapidus	UNPUBLISHED DATA
KC789095_TUR19	KC789095	TUR:Beymelek	2011/2012	Callinectes sapidus	UNPUBLISHED DATA
KC789094_TUR20	KC789094	TUR:Beymelek	2011/2012	Callinectes sapidus	UNPUBLISHED DATA
MG462533_TUR21	MG462533	TUR	2016-03-20	Callinectes sapidus	Windsor et al. 2019
MG462532_TUR22	MG462532	TUR	2016-03-20	Callinectes sapidus	Windsor et al. 2019
MG462531_TUR23	MG462531	TUR	2016-03-20	Callinectes sapidus	Windsor et al. 2019
MG462530_TUR24	MG462530	TUR	2016-03-20	Callinectes sapidus	Windsor et al. 2019
MG462529_TUR25	MG462529	TUR	2016-03-20	Callinectes sapidus	Windsor et al. 2019
JQ623919_TUR26	JQ623919	Turkey	N.A.	Callinectes sapidus	UNPUBLISHED DATA
KC311387_TUR27	KC311387	TUR:Beymelek	N.A.	Callinectes sapidus	Keskin et al., 2013
KC311386_TUR28	KC311386	TUR:Beymelek	N.A.	Callinectes sapidus	Keskin et al., 2013
JN561332_TUR29	JN561332	TUR:Fethiye	N.A.	Callinectes sapidus	Keskin et al., 2012
JN561331_TUR30	JN561331	TUR:Beymelek	N.A.	Callinectes sapidus	Keskin et al., 2012
JN561330_TUR31	JN561330	TUR:Tasucu	N.A.	Callinectes sapidus	Keskin et al., 2012
JN561329_TUR32	JN561329	TUR:Iskenderun	N.A.	Callinectes sapidus	Keskin et al., 2012
JN561328_TUR33	JN561328	TUR:Gulluk	N.A.	Callinectes sapidus	Keskin et al., 2012
JN561327_TUR34	JN561327	TUR:Koycegiz	N.A.	Callinectes sapidus	Keskin et al., 2012
JN561326_TUR35	JN561326	TUR:Mersin	N.A.	Callinectes sapidus	Keskin et al., 2012
JN561325_TUR36	JN561325	TUR:Akyatan	N.A.	Callinectes sapidus	Keskin et al., 2012
MN759041_TUR37	MN759041	TUR:Black Sea, Ordu	2017	Callinectes sapidus	Ozturk et al., 2019
MN759042_TUR38	MN759042	TUR:Black Sea, Ordu	2017	Callinectes sapidus	Ozturk et al., 2019
MN759043_TUR39	MN759043	TUR: Black Sea, Trabzon	2017	Callinectes sapidus	Ozturk et al., 2019
KT282079_ESP1	KT282079	ESP:Segura River	2014	Callinectes sapidus	Gonzalez-Vanguemert and Pujol, 2016
OQ108526_ESP2	OQ108526	ESP:Ebro	N.A.	Callinectes sapidus	Schubart et al., 2023
OQ108525_ESP3	OQ108525	ESP:Ebro	N.A.	Callinectes sapidus	Schubart et al., 2023
ON248058_ESP4	ON248058	ESP	N.A.	Callinectes sapidus	Gonzalez-Ortegon et al., 2022
ON248059_ESP5	ON248059	ESP	N.A.	Callinectes sapidus	Gonzalez-Ortegon et al., 2022
OQ108530_ITA1	OQ108530	ITA: Torre Colimena	N.A.	Callinectes sapidus	Schubart et al., 2023
OQ108529_ITA2	OQ108529	ITA: Torre Colimena	N.A.	Callinectes sapidus	Schubart et al., 2023
OK513030_ITA3	OK513030	ITA: Sicily	2021-2022	Callinectes sapidus	Vecchioni et al., 2022
OK513031_ITA4	OK513031	ITA: Sicily	2021-2022	Callinectes sapidus	Vecchioni et al., 2022
OK513032_ITA5	OK513032	ITA: Sicily	2021-2022	Callinectes sapidus	Vecchioni et al., 2022
OK513033_ITA6	OK513033	ITA: Sicily	2021-2022	Callinectes sapidus	Vecchioni et al., 2022
