# Supplementary material for: A Sister Species for the Blue Crab, Callinectes sapidus? A Tale Revealed by Mitochondrial DNA
Source: Life (Basel). 2024 Sep 5;14(9):1116. doi: 10.3390/life14091116 (PMC11433012; doi:10.3390/life14091116)
Supplement: Supplementary file 1 [file life-14-01116-s001.zip › Table S3.xlsx]

## Sheet: Foglio1
Species Delimitation ABGD - NDT - PTP
Taxonomic entity 1		Taxonomic entity 2
491 labels		176 labels
AY682079_USA1		MH985871_USA128
AY682072_USA13		MG462476_USA224
AY682076_USA9		MG462475_USA225
AY682074_USA11		MG462463_USA237
KR030243_USA2		MG462460_USA240
MG462341_USA319		MG462458_USA242
KT073233_USA14		MG462457_USA243
MH985991_USA15		MG462450_USA250
MH985981_USA18		MG462340_USA320
MH985979_USA20		MG462338_USA322
MH985978_USA21		MG462337_USA323
MH985972_USA27		MG462336_USA324
MH985953_USA46		MG462335_USA325
MH985944_USA55		MG462334_USA326
MH985934_USA65		MG462333_USA327
MH985933_USA66		MG462328_USA332
MH985919_USA80		MG462490_PRI1
MH985918_USA81		MG462393_PRI2
MH985901_USA98		MG462392_PRI3
MH985888_USA111		MG462391_PRI4
MH985880_USA119		MG462390_PRI5
MH985876_USA123		MG462389_PRI6
MH985868_USA131		MG462388_PRI7
MG462624_USA142		MG462387_PRI8
MG462622_USA144		MG462386_PRI9
MG462621_USA145		MG462385_PRI10
MG462619_USA147		MG462384_PRI11
MG462618_USA148		MG462382_PRI13
MG462603_USA163		MG462381_PRI14
MG462600_USA166		MG462380_PRI15
MG462597_USA169		MG462379_PRI16
MG462596_USA170		MG462378_PRI17
MG462594_USA172		MG462377_PRI18
MG462593_USA173		MG462376_PRI19
MG462591_USA175		MG462375_PRI20
MG462587_USA179		MG462374_PRI21
MG462583_USA183		MG462267_PRI22
MG462567_USA199		OQ108527_JAM1
MG462483_USA217		MG462502_MEX3
MG462467_USA233		MG462501_MEX4
MG462454_USA246		MG462405_MEX16
MG462448_USA252		MG462404_MEX17
MG462436_USA264		MG462403_MEX18
MG462413_USA287		MG462402_MEX19
MG462357_USA303		MG462401_MEX20
MG462354_USA306		MG462400_MEX21
MG462349_USA311		MG462399_MEX22
MG462330_USA330		MG462398_MEX23
MG462308_USA351		MG462397_MEX24
MG462293_USA366		MG462396_MEX25
MG462286_USA373		MG462395_MEX26
MG462282_USA377		MG462394_MEX27
MG462494_MEX11		MG462369_MEX28
MG462491_MEX14		MG462366_MEX31
MG462504_VEN89		MG462266_MEX34
MH985973_USA26		MG462265_MEX35
MH985952_USA47		MG462264_MEX36
MH985951_USA48		MG462263_MEX37
MH985928_USA71		MG462262_MEX38
MH985926_USA73		MG462261_MEX39
MH985925_USA74		MG462260_MEX40
MH985913_USA86		MG462259_MEX41
MH985891_USA108		MG462258_MEX42
MH985889_USA110		MG462257_MEX43
MH985867_USA132		MG462528_NIC1
MG462615_USA151		MG462527_NIC2
MG462605_USA161		MG462526_NIC3
MG462599_USA167		MG462525_NIC4
MG462572_USA194		KY940210_CRI1
MG462505_USA210		MH985987_VEN1
MG462489_USA211		MH985986_VEN2
MG462473_USA227		MH985985_VEN3
MG462455_USA245		MG462696_VEN4
MG462370_USA296		MG462695_VEN5
MG462323_USA337		MG462694_VEN6
MG462316_USA343		MG462693_VEN7
MG462287_USA372		MG462692_VEN8
MG462274_USA385		MG462691_VEN9
MG462273_USA386		MG462690_VEN10
MG462270_USA389		MG462689_VEN11
MH985990_USA16		MG462688_VEN12
MH985959_USA40		MG462687_VEN13
MH985902_USA97		MG462686_VEN14
MG462625_USA141		MG462685_VEN15
MG462417_USA283		MG462684_VEN16
MG462299_USA360		MG462683_VEN17
MH985968_USA31		MG462682_VEN18
MH985963_USA36		MG462681_VEN19
MH985960_USA39		MG462680_VEN20
MH985958_USA41		MG462679_VEN21
MH985954_USA45		MG462678_VEN22
MH985950_USA49		MG462677_VEN23
MH985949_USA50		MG462676_VEN24
MH985947_USA52		MG462675_VEN25
MH985943_USA56		MG462674_VEN26
MH985938_USA61		MG462673_VEN27
MH985929_USA70		MG462672_VEN28
MH985915_USA84		MG462671_VEN29
MH985911_USA88		MG462670_VEN30
MH985909_USA90		MG462669_VEN31
MH985908_USA91		MG462668_VEN32
MH985905_USA94		MG462667_VEN33
MH985897_USA102		MG462666_VEN34
MH985896_USA103		MG462665_VEN35
MH985895_USA104		MG462664_VEN36
MH985893_USA106		MG462663_VEN37
MH985877_USA122		MG462662_VEN38
MH985864_USA135		MG462661_VEN39
MG462620_USA146		MG462660_VEN40
MG462617_USA149		MG462659_VEN41
MG462612_USA154		MG462658_VEN42
MG462611_USA155		MG462657_VEN43
MG462610_USA156		MG462656_VEN44
MG462608_USA158		MG462655_VEN45
MG462607_USA159		MG462654_VEN46
MG462604_USA162		MG462653_VEN47
MG462598_USA168		MG462652_VEN48
MG462590_USA176		MG462651_VEN49
MG462577_USA189		MG462650_VEN50
MG462574_USA192		MG462649_VEN51
MG462569_USA197		MG462648_VEN52
MG462565_USA201		MG462647_VEN53
MG462561_USA205		MG462646_VEN54
MG462559_USA207		MG462645_VEN55
MG462488_USA212		MG462644_VEN56
MG462487_USA213		MG462643_VEN57
MG462486_USA214		MG462642_VEN58
MG462481_USA219		MG462641_VEN59
MG462474_USA226		MG462640_VEN60
MG462468_USA232		MG462639_VEN61
MG462451_USA249		MG462638_VEN62
MG462433_USA267		MG462637_VEN63
MG462432_USA268		MG462636_VEN64
MG462428_USA272		MG462635_VEN65
MG462426_USA274		MG462634_VEN66
MG462423_USA277		MG462633_VEN67
MG462411_USA289		MG462632_VEN68
MG462410_USA290		MG462631_VEN69
MG462371_USA295		MG462630_VEN70
MG462352_USA308		MG462629_VEN71
MG462351_USA309		MG462628_VEN72
MG462350_USA310		MG462627_VEN73
MG462348_USA312		MG462520_VEN74
MG462344_USA316		MG462519_VEN75
MG462342_USA318		MG462518_VEN76
MG462331_USA329		MG462517_VEN77
MG462327_USA333		MG462516_VEN78
MG462326_USA334		MG462515_VEN79
MG462324_USA336		MG462514_VEN80
MG462319_USA341		MG462513_VEN81
MG462312_USA347		MG462512_VEN82
MG462311_USA348		MG462511_VEN83
MG462306_USA353		MG462510_VEN84
MG462304_USA355		MG462509_VEN85
MG462297_USA362		MG462508_VEN86
MG462292_USA367		MG462507_VEN87
MG462288_USA371		MG462506_VEN88
MG462281_USA378		MG462503_VEN90
MG462280_USA379		MG462554_COL1
MG462278_USA381		MG462553_COL2
MG462276_USA383		MG462549_COL3
MG462275_USA384		MG462546_COL4
KC352891_USA397		MH985984_BRA1
MG462493_MEX12		MG462373_BRA3
MG462492_MEX13		MG462256_BRA4
MH985983_BRA2		MG462255_BRA5
OQ108528_BRA19		MG462254_BRA6
MH985957_USA42		MG462253_BRA7
MH985865_USA134		MG462252_BRA8
MG462564_USA202		MG462251_BRA9
MH985945_USA54		MG462246_BRA12
MG462435_USA265		MG462245_BRA13
MH985936_USA63		MG462244_BRA14
MH985924_USA75		MG462243_BRA15
MH985874_USA125		MG462242_BRA16
MG462573_USA193		JX123453_BRA17
MG462482_USA218
MG462477_USA223
MG462427_USA273
MG462307_USA352
MG462268_USA391
MG462500_MEX5
MG462495_MEX10
MG462250_BRA10
JX123452_BRA18
MH985923_USA76
MH985916_USA83
MH985873_USA126
MG462623_USA143
MH985869_USA130
MG462310_USA349
MG462305_USA354
MG462300_USA359
MG462478_USA222
MG462496_MEX9
MG462364_MEX33
MG462470_USA230
MG462469_USA231
MG462295_USA364
KR030242_USA3
KR030240_USA5
MH985920_USA79
MG462296_USA363
MH985970_USA29
MG462362_USA298
MG462589_USA177
MG462588_USA178
KR030241_USA4
MH985882_USA117
OQ108526_ESP2
ON248059_ESP5
CSSTE2
CSSTE4
CSSTE7
CSSTE11
CSSTE14
CSTIR1
CSCAG1
CSCAG2
CSCAG3
CSCAG4
KR030239_USA6
MH985982_USA17
MH985941_USA58
MH985937_USA62
MH985917_USA82
MH985907_USA92
MH985879_USA120
MH985878_USA121
MG462461_USA239
MG462429_USA271
MG462497_MEX8
MH985884_USA115
MG462626_USA140
MG462290_USA369
MG462314_USA345
MH235922_USA396
MG462284_USA375
MH985948_USA51
MH985899_USA100
MG462585_USA181
MG462459_USA241
MG462447_USA253
MG462424_USA276
MG462418_USA282
MG462408_USA292
MG462355_USA305
MG462345_USA315
MG462499_MEX6
MG462317_USA342
MG462302_USA357
MG462272_USA387
MH985939_USA60
MH985922_USA77
MH985890_USA109
MH985980_USA19
MH985900_USA99
MN759043_TUR39
MG462602_USA164
MG462465_USA235
MG462452_USA248
MG462353_USA307
MH985977_USA22
MH985974_USA25
MG462315_USA344
MH985967_USA32
MH985964_USA35
MG462472_USA228
MH985904_USA95
MG462616_USA150
MG462614_USA152
MG462462_USA238
MG462446_USA254
MG462409_USA291
MG462303_USA356
MG462301_USA358
MG462249_USA392
MG462248_USA393
MH985971_USA28
MH985921_USA78
MH985886_USA113
MG462566_USA200
MG462557_USA209
MG462321_USA339
MG462298_USA361
MG462445_USA255
MG462442_USA258
MG462431_USA269
MG462279_USA380
MH985931_USA68
MH985956_USA43
MH985942_USA57
MG462346_USA314
MG462271_USA388
MH985912_USA87
MH985910_USA89
MH985898_USA101
MG462325_USA335
MH985883_USA116
MH985872_USA127
MH985861_USA138
MG462592_USA174
MG462584_USA182
MG462563_USA203
MG462484_USA216
MG462269_USA390
MG462406_MEX15
MG462441_USA259
MG462440_USA260
MG462416_USA284
MG462360_USA300
MG462320_USA340
MH985988_MEX2
MG462365_MEX32
MH985966_USA33
MH985962_USA37
MH985961_USA38
MH985955_USA44
MG462570_USA196
MG462438_USA262
MG462437_USA263
MH631050_USA394
MG462575_USA191
MG462415_USA285
MG462347_USA313
MH985965_USA34
MH985946_USA53
MG462562_USA204
MG462285_USA374
MG462434_USA266
MG462453_USA247
MH985914_USA85
MH985885_USA114
MG462568_USA198
MG462560_USA206
MG462449_USA251
MG462422_USA278
MG462421_USA279
MG462372_USA294
MG462367_MEX30
MG462609_USA157
MG462571_USA195
CSROD1
CSROD2
CSROD7
MG462533_TUR21
MG462532_TUR22
MG462531_TUR23
MG462530_TUR24
MG462529_TUR25
MN759041_TUR37
KT282079_ESP1
OQ108525_ESP3
ON248058_ESP4
OQ108530_ITA1
OQ108529_ITA2
OK513030_ITA3
OK513031_ITA4
OK513032_ITA5
OK513033_ITA6
CSSTE1
CSSTE3
CSSTE5
CSSTE6
CSSTE8
CSSTE9
CSSTE10
CSSTE12
CSSTE13
CSCAL1
CSCAL2
CSCHA1
CSCHA3
CSCHA4
CSCHA5
CSCHA6
CSCHA7
CSCHA8
CSROD3
CSROD4
CSROD5
CSROD6
CSROD8
MN759042_TUR38
MH985932_USA67
MH985862_USA137
MG462439_USA261
MH985930_USA69
MH985894_USA105
MH985975_USA24
MH985881_USA118
MH985892_USA107
MG462332_USA328
MG462289_USA370
MH985887_USA112
MG462407_USA293
MH985860_USA139
MG462444_USA256
MG462361_USA299
MG462613_USA153
MG462595_USA171
MG462359_USA301
MG462576_USA190
MG462343_USA317
MG462329_USA331
MG462558_USA208
MG462309_USA350
MG462466_USA234
MG462464_USA236
MG462430_USA270
MG462383_PRI12
MG462322_USA338
MG462277_USA382
MG462498_MEX7
MH631045_USA395
MH985906_USA93
MG462582_USA184
MG462294_USA365
AY682077_USA8
MH985940_USA59
MH985927_USA72
MG462420_USA280
MG462247_BRA11
MH985875_USA124
MH985866_USA133
AY682073_USA12
AY682075_USA10
MG462485_USA215
MG462480_USA220
MG462339_USA321
MH985989_MEX1
MH985976_USA23
MG462368_MEX29
MH985969_USA30
MH985903_USA96
MG462479_USA221
MG462456_USA244
MG462412_USA288
MG462601_USA165
MG462581_USA185
MG462419_USA281
MH985935_USA64
MG462356_USA304
MG462313_USA346
MG462443_USA257
MG462425_USA275
MG462358_USA302
MG462580_USA186
MG462578_USA188
MH985870_USA129
MG462606_USA160
MG462283_USA376
MH985863_USA136
MG462579_USA187
MG462586_USA180
MG462471_USA229
MG462291_USA368
MG462414_USA286
MG462363_USA297
JN561327_TUR34
JN561329_TUR32
AY682078_USA7
JN561328_TUR33
JN561331_TUR30
JN561332_TUR29
KC789113_TUR1
KC789112_TUR2
KC789111_TUR3
KC789110_TUR4
KC789109_TUR5
KC789108_TUR6
KC789107_TUR7
KC789106_TUR8
KC789105_TUR9
KC789104_TUR10
KC789102_TUR12
KC789101_TUR13
KC789100_TUR14
KC789099_TUR15
KC789094_TUR20
JQ623919_TUR26
KC311386_TUR28
JN561325_TUR36
JN561326_TUR35
KC789103_TUR11
KC789098_TUR16
KC789097_TUR17
KC789096_TUR18
KC789095_TUR19
KC311387_TUR27
JN561330_TUR31
