# Supplementary material for: A Sister Species for the Blue Crab, Callinectes sapidus? A Tale Revealed by Mitochondrial DNA
Source: Life (Basel). 2024 Sep 5;14(9):1116. doi: 10.3390/life14091116 (PMC11433012; doi:10.3390/life14091116)
Supplement: Supplementary file 1 [file life-14-01116-s001.zip › Table S4.xlsx]

## Sheet: Foglio1
KY940216_Callinectes_danae	KY940216	Callinectes	danae		Callinectes danae
KY940215_Callinectes_danae	KY940215	Callinectes	danae		Callinectes danae
KY940213_Callinectes_danae	KY940213	Callinectes	danae		Callinectes danae
KY940212_Callinectes_danae	KY940212	Callinectes	danae		Callinectes danae
KY940203_Callinectes_danae	KY940203	Callinectes	danae		Callinectes danae
KY940202_Callinectes_danae	KY940202	Callinectes	danae		Callinectes danae
KY940201_Callinectes_danae	KY940201	Callinectes	danae		Callinectes danae
KY940200_Callinectes_danae	KY940200	Callinectes	danae		Callinectes danae
KY940199_Callinectes_danae	KY940199	Callinectes	danae		Callinectes danae
KY940198_Callinectes_danae	KY940198	Callinectes	danae		Callinectes danae
KY940197_Callinectes_danae	KY940197	Callinectes	danae		Callinectes danae
KY940196_Callinectes_danae	KY940196	Callinectes	danae		Callinectes danae
KY940195_Callinectes_danae	KY940195	Callinectes	danae		Callinectes danae
KY940194_Callinectes_danae	KY940194	Callinectes	danae		Callinectes danae
KY940193_Callinectes_danae	KY940193	Callinectes	danae		Callinectes danae
KY940192_Callinectes_danae	KY940192	Callinectes	danae		Callinectes danae
KY940191_Callinectes_danae	KY940191	Callinectes	danae		Callinectes danae
KY940190_Callinectes_danae	KY940190	Callinectes	danae		Callinectes danae
KY940188_x001F__Callinectes_danae	KY940188_x001F_	Callinectes	danae		Callinectes danae
KY940187_x001F__Callinectes_danae	KY940187_x001F_	Callinectes	danae		Callinectes danae
KY940186_x001F__Callinectes_danae	KY940186_x001F_	Callinectes	danae		Callinectes danae
KY940185_x001F__Callinectes_danae	KY940185_x001F_	Callinectes	danae		Callinectes danae
KY940184_x001F__Callinectes_danae	KY940184_x001F_	Callinectes	danae		Callinectes danae
KY940183_x001F__Callinectes_danae	KY940183_x001F_	Callinectes	danae		Callinectes danae
KY940182_x001F__Callinectes_danae	KY940182_x001F_	Callinectes	danae		Callinectes danae
KY940181_x001F__Callinectes_danae	KY940181_x001F_	Callinectes	danae		Callinectes danae
KY940180_x001F__Callinectes_danae	KY940180_x001F_	Callinectes	danae		Callinectes danae
KY940179_x001F__Callinectes_danae	KY940179_x001F_	Callinectes	danae		Callinectes danae
KY940178_x001F__Callinectes_danae	KY940178_x001F_	Callinectes	danae		Callinectes danae
KY940177_x001F__Callinectes_danae	KY940177_x001F_	Callinectes	danae		Callinectes danae
KY940176_x001F__Callinectes_danae	KY940176_x001F_	Callinectes	danae		Callinectes danae
KY940175_x001F__Callinectes_danae	KY940175_x001F_	Callinectes	danae		Callinectes danae
KY940174_x001F__Callinectes_danae	KY940174_x001F_	Callinectes	danae		Callinectes danae
KY940173_x001F__Callinectes_danae	KY940173_x001F_	Callinectes	danae		Callinectes danae
KY940172_x001F__Callinectes_danae	KY940172_x001F_	Callinectes	danae		Callinectes danae
KY940171_x001F__Callinectes_danae	KY940171_x001F_	Callinectes	danae		Callinectes danae
KY940170_x001F__Callinectes_danae	KY940170_x001F_	Callinectes	danae		Callinectes danae
KY940169_x001F__Callinectes_danae	KY940169_x001F_	Callinectes	danae		Callinectes danae
KY940168_x001F__Callinectes_danae	KY940168_x001F_	Callinectes	danae		Callinectes danae
KY940167_x001F__Callinectes_danae	KY940167_x001F_	Callinectes	danae		Callinectes danae
KY940166_x001F__Callinectes_danae	KY940166_x001F_	Callinectes	danae		Callinectes danae
KY940165_x001F__Callinectes_danae	KY940165_x001F_	Callinectes	danae		Callinectes danae
KY940164_x001F__Callinectes_danae	KY940164_x001F_	Callinectes	danae		Callinectes danae
KY940163_x001F__Callinectes_danae	KY940163_x001F_	Callinectes	danae		Callinectes danae
KY940162_x001F__Callinectes_danae	KY940162_x001F_	Callinectes	danae		Callinectes danae
KY940160_x001F__Callinectes_danae	KY940160_x001F_	Callinectes	danae		Callinectes danae
KY940159_x001F__Callinectes_danae	KY940159_x001F_	Callinectes	danae		Callinectes danae
KY940157_x001F__Callinectes_danae	KY940157_x001F_	Callinectes	danae		Callinectes danae
KY940156_x001F__Callinectes_danae	KY940156_x001F_	Callinectes	danae		Callinectes danae
KY940155_x001F__Callinectes_danae	KY940155_x001F_	Callinectes	danae		Callinectes danae
KY940154_x001F__Callinectes_danae	KY940154_x001F_	Callinectes	danae		Callinectes danae
KY940153_x001F__Callinectes_danae	KY940153_x001F_	Callinectes	danae		Callinectes danae
KY940152_x001F__Callinectes_danae	KY940152_x001F_	Callinectes	danae		Callinectes danae
KY940151_x001F__Callinectes_danae	KY940151_x001F_	Callinectes	danae		Callinectes danae
KY940150_x001F__Callinectes_danae	KY940150_x001F_	Callinectes	danae		Callinectes danae
KY940149_x001F__Callinectes_danae	KY940149_x001F_	Callinectes	danae		Callinectes danae
KY940148_x001F__Callinectes_danae	KY940148_x001F_	Callinectes	danae		Callinectes danae
KY940147_x001F__Callinectes_danae	KY940147_x001F_	Callinectes	danae		Callinectes danae
MN184215_x001F__Callinectes_danae	MN184215_x001F_	Callinectes	danae		Callinectes danae
MN184091_x001F__Callinectes_danae	MN184091_x001F_	Callinectes	danae		Callinectes danae
MN184052_x001F__Callinectes_danae	MN184052_x001F_	Callinectes	danae		Callinectes danae
MN184036_x001F__Callinectes_danae	MN184036_x001F_	Callinectes	danae		Callinectes danae
MN183834_x001F__Callinectes_danae	MN183834_x001F_	Callinectes	danae		Callinectes danae
MF490073_x001F__Callinectes_danae	MF490073_x001F_	Callinectes	danae		Callinectes danae
MT272191_Callinectes_danae	MT272191	Callinectes	danae		Callinectes danae
MT272190_Callinectes_danae	MT272190	Callinectes	danae		Callinectes danae
KY940204_Callinectes_ornatus	KY940204	Callinectes	ornatus		Callinectes ornatus
KY940189_Callinectes_ornatus	KY940189	Callinectes	ornatus		Callinectes ornatus
KY940161_Callinectes_ornatus	KY940161	Callinectes	ornatus		Callinectes ornatus
MK308332_Callinectes_ornatus	MK308332	Callinectes	ornatus		Callinectes ornatus
MK308212_Callinectes_ornatus	MK308212	Callinectes	ornatus		Callinectes ornatus
MK308186_Callinectes_ornatus	MK308186	Callinectes	ornatus		Callinectes ornatus
MK308119_Callinectes_ornatus	MK308119	Callinectes	ornatus		Callinectes ornatus
MK308109_Callinectes_ornatus	MK308109	Callinectes	ornatus		Callinectes ornatus
MK308023_Callinectes_ornatus	MK308023	Callinectes	ornatus		Callinectes ornatus
MF490074_Callinectes_ornatus	MF490074	Callinectes	ornatus		Callinectes ornatus
MW124880_Callinectes_ornatus	MW124880	Callinectes	ornatus		Callinectes ornatus
OP817089_Callinectes_ornatus	OP817089	Callinectes	ornatus		Callinectes ornatus
OP817087_Callinectes_ornatus	OP817087	Callinectes	ornatus		Callinectes ornatus
MT272181_Callinectes_ornatus	MT272181	Callinectes	ornatus		Callinectes ornatus
MT272180_Callinectes_ornatus	MT272180	Callinectes	ornatus		Callinectes ornatus
MT272179_Callinectes_ornatus	MT272179	Callinectes	ornatus		Callinectes ornatus
MT272178_Callinectes_ornatus	MT272178	Callinectes	ornatus		Callinectes ornatus
MT272177_Callinectes_ornatus	MT272177	Callinectes	ornatus		Callinectes ornatus
MT272176_Callinectes_ornatus	MT272176	Callinectes	ornatus		Callinectes ornatus
MT272175_Callinectes_ornatus	MT272175	Callinectes	ornatus		Callinectes ornatus
MT272174_Callinectes_ornatus	MT272174	Callinectes	ornatus		Callinectes ornatus
MT272173_Callinectes_ornatus	MT272173	Callinectes	ornatus		Callinectes ornatus
MT272172_Callinectes_ornatus	MT272172	Callinectes	ornatus		Callinectes ornatus
MT272171_Callinectes_ornatus	MT272171	Callinectes	ornatus		Callinectes ornatus
MT272170_Callinectes_ornatus	MT272170	Callinectes	ornatus		Callinectes ornatus
MT272169_Callinectes_ornatus	MT272169	Callinectes	ornatus		Callinectes ornatus
MT272168_Callinectes_ornatus	MT272168	Callinectes	ornatus		Callinectes ornatus
MT272167_Callinectes_ornatus	MT272167	Callinectes	ornatus		Callinectes ornatus
MT272166_Callinectes_ornatus	MT272166	Callinectes	ornatus		Callinectes ornatus
MT272165_Callinectes_ornatus	MT272165	Callinectes	ornatus		Callinectes ornatus
MT272164_Callinectes_ornatus	MT272164	Callinectes	ornatus		Callinectes ornatus
MT272163_Callinectes_ornatus	MT272163	Callinectes	ornatus		Callinectes ornatus
MT272162_Callinectes_ornatus	MT272162	Callinectes	ornatus		Callinectes ornatus
MT272161_Callinectes_ornatus	MT272161	Callinectes	ornatus		Callinectes ornatus
MT272160_Callinectes_ornatus	MT272160	Callinectes	ornatus		Callinectes ornatus
MT272159_Callinectes_ornatus	MT272159	Callinectes	ornatus		Callinectes ornatus
MT272158_Callinectes_ornatus	MT272158	Callinectes	ornatus		Callinectes ornatus
MT272157_Callinectes_ornatus	MT272157	Callinectes	ornatus		Callinectes ornatus
MT272156_Callinectes_ornatus	MT272156	Callinectes	ornatus		Callinectes ornatus
MT272155_Callinectes_ornatus	MT272155	Callinectes	ornatus		Callinectes ornatus
MT272154_Callinectes_ornatus	MT272154	Callinectes	ornatus		Callinectes ornatus
MT272153_Callinectes_ornatus	MT272153	Callinectes	ornatus		Callinectes ornatus
MT272152_Callinectes_ornatus	MT272152	Callinectes	ornatus		Callinectes ornatus
MT272151_Callinectes_ornatus	MT272151	Callinectes	ornatus		Callinectes ornatus
MT272150_Callinectes_ornatus	MT272150	Callinectes	ornatus		Callinectes ornatus
MT272149_Callinectes_ornatus	MT272149	Callinectes	ornatus		Callinectes ornatus
MT272148_Callinectes_ornatus	MT272148	Callinectes	ornatus		Callinectes ornatus
MT272147_Callinectes_ornatus	MT272147	Callinectes	ornatus		Callinectes ornatus
MT272146_Callinectes_ornatus	MT272146	Callinectes	ornatus		Callinectes ornatus
MT272145_Callinectes_ornatus	MT272145	Callinectes	ornatus		Callinectes ornatus
MT272144_Callinectes_ornatus	MT272144	Callinectes	ornatus		Callinectes ornatus
MT272143_Callinectes_ornatus	MT272143	Callinectes	ornatus		Callinectes ornatus
MT272142_Callinectes_ornatus	MT272142	Callinectes	ornatus		Callinectes ornatus
MT272141_Callinectes_ornatus	MT272141	Callinectes	ornatus		Callinectes ornatus
MT272140_Callinectes_ornatus	MT272140	Callinectes	ornatus		Callinectes ornatus
MT272139_Callinectes_ornatus	MT272139	Callinectes	ornatus		Callinectes ornatus
MT272138_Callinectes_ornatus	MT272138	Callinectes	ornatus		Callinectes ornatus
MT272137_Callinectes_ornatus	MT272137	Callinectes	ornatus		Callinectes ornatus
MT272136_Callinectes_ornatus	MT272136	Callinectes	ornatus		Callinectes ornatus
MT272135_Callinectes_ornatus	MT272135	Callinectes	ornatus		Callinectes ornatus
MT272134_Callinectes_ornatus	MT272134	Callinectes	ornatus		Callinectes ornatus
MT272133_Callinectes_ornatus	MT272133	Callinectes	ornatus		Callinectes ornatus
MT272132_Callinectes_ornatus	MT272132	Callinectes	ornatus		Callinectes ornatus
MN811215_Callinectes_ornatus	MN811215	Callinectes	ornatus		Callinectes ornatus
MN811214_Callinectes_ornatus	MN811214	Callinectes	ornatus		Callinectes ornatus
MN811213_Callinectes_ornatus	MN811213	Callinectes	ornatus		Callinectes ornatus
MG462545_Callinectes_exasperatus	MG462545	Callinectes	exasperatus		Callinectes exasperatus
MG462544_Callinectes_exasperatus	MG462544	Callinectes	exasperatus		Callinectes exasperatus
MG462543_Callinectes_exasperatus	MG462543	Callinectes	exasperatus		Callinectes exasperatus
KX060222_Callinectes_exasperatus	KX060222	Callinectes	exasperatus		Callinectes exasperatus
KY940211_Callinectes_arcuatus	KY940211	Callinectes	arcuatus		Callinectes arcuatus
MG462539_Callinectes_arcuatus	MG462539	Callinectes	arcuatus		Callinectes arcuatus
MG462538_Callinectes_arcuatus	MG462538	Callinectes	arcuatus		Callinectes arcuatus
MG462537_Callinectes_arcuatus	MG462537	Callinectes	arcuatus		Callinectes arcuatus
MW264446_Callinectes_arcuatus	MW264446	Callinectes	arcuatus		Callinectes arcuatus
MW264445_Callinectes_arcuatus	MW264445	Callinectes	arcuatus		Callinectes arcuatus
MW264444_Callinectes_arcuatus	MW264444	Callinectes	arcuatus		Callinectes arcuatus
MW264443_Callinectes_arcuatus	MW264443	Callinectes	arcuatus		Callinectes arcuatus
MW264442_Callinectes_arcuatus	MW264442	Callinectes	arcuatus		Callinectes arcuatus
MN811232_Callinectes_arcuatus	MN811232	Callinectes	arcuatus		Callinectes arcuatus
MN811229_Callinectes_arcuatus	MN811229	Callinectes	arcuatus		Callinectes arcuatus
MN811222_Callinectes_arcuatus	MN811222	Callinectes	arcuatus		Callinectes arcuatus
MN811218_Callinectes_arcuatus	MN811218	Callinectes	arcuatus		Callinectes arcuatus
KY940158_Callinectes_larvatus	KY940158	Callinectes	larvatus		Callinectes larvatus
MN184148_Callinectes_larvatus	MN184148	Callinectes	larvatus		Callinectes larvatus
MN184138_Callinectes_larvatus	MN184138	Callinectes	larvatus		Callinectes larvatus
MN184010_Callinectes_larvatus	MN184010	Callinectes	larvatus		Callinectes larvatus
MN183946_Callinectes_larvatus	MN183946	Callinectes	larvatus		Callinectes larvatus
MN183917_Callinectes_larvatus	MN183917	Callinectes	larvatus		Callinectes larvatus
MN183813_Callinectes_larvatus	MN183813	Callinectes	larvatus		Callinectes larvatus
KY940208_Callinectes_similis	KY940208	Callinectes	similis		Callinectes similis
KY940207_Callinectes_similis	KY940207	Callinectes	similis		Callinectes similis
KY940206_Callinectes_similis	KY940206	Callinectes	similis		Callinectes similis
KY940205_Callinectes_similis	KY940205	Callinectes	similis		Callinectes similis
OQ322943_Callinectes_similis	OQ322943	Callinectes	similis		Callinectes similis
KU906075_Callinectes_similis	KU906075	Callinectes	similis		Callinectes similis
KU905928_Callinectes_similis	KU905928	Callinectes	similis		Callinectes similis
MK308201_Callinectes_similis	MK308201	Callinectes	similis		Callinectes similis
MH631047_Callinectes_similis	MH631047	Callinectes	similis		Callinectes similis
KY940214_Callinectes_bocourti	KY940214	Callinectes	bocourti		Callinectes bocourti
KY940209_Callinectes_bocourti	KY940209	Callinectes	bocourti		Callinectes bocourti
MG462552_Callinectes_bocourti	MG462552	Callinectes	bocourti		Callinectes bocourti
MG462551_Callinectes_bocourti	MG462551	Callinectes	bocourti		Callinectes bocourti
MG462550_Callinectes_bocourti	MG462550	Callinectes	bocourti		Callinectes bocourti
MG462548_Callinectes_bocourti	MG462548	Callinectes	bocourti		Callinectes bocourti
MG462547_Callinectes_bocourti	MG462547	Callinectes	bocourti		Callinectes bocourti
MG462542_Callinectes_bocourti	MG462542	Callinectes	bocourti		Callinectes bocourti
MG462540_Callinectes_bocourti	MG462540	Callinectes	bocourti		Callinectes bocourti
MG462522_Callinectes_bocourti	MG462522	Callinectes	bocourti		Callinectes bocourti
MG462521_Callinectes_bocourti	MG462521	Callinectes	bocourti		Callinectes bocourti
JX123451_Callinectes_bocourti	JX123451	Callinectes	bocourti		Callinectes bocourti
MN811234_Callinectes_bocourti	MN811234	Callinectes	bocourti		Callinectes bocourti
MN811233_Callinectes_bocourti	MN811233	Callinectes	bocourti		Callinectes bocourti
MN811228_Callinectes_bocourti	MN811228	Callinectes	bocourti		Callinectes bocourti
MN811227_Callinectes_bocourti	MN811227	Callinectes	bocourti		Callinectes bocourti
MN811225_Callinectes_bocourti	MN811225	Callinectes	bocourti		Callinectes bocourti
MN811220_Callinectes_bocourti	MN811220	Callinectes	bocourti		Callinectes bocourti
MG462556_Callinectes_bellicosus	MG462556	Callinectes	bellicosus		Callinectes bellicosus
MG462555_Callinectes_bellicosus	MG462555	Callinectes	bellicosus		Callinectes bellicosus
MG462541_Callinectes_toxotes	MG462541	Callinectes	toxotes		Callinectes toxotes
MW264447_Callinectes_toxotes	MW264447	Callinectes	toxotes		Callinectes toxotes
MN811231_Callinectes_toxotes	MN811231	Callinectes	toxotes		Callinectes toxotes
MN811224_Callinectes_toxotes	MN811224	Callinectes	toxotes		Callinectes toxotes
MN811223_Callinectes_toxotes	MN811223	Callinectes	toxotes		Callinectes toxotes
MN811217_Callinectes_toxotes	MN811217	Callinectes	toxotes		Callinectes toxotes
MG462536_Callinectes_pallidus	MG462536	Callinectes	pallidus		Callinectes pallidus
PP133844_Callinectes_pallidus	PP133844	Callinectes	pallidus		Callinectes pallidus
PP133843_Callinectes_pallidus	PP133843	Callinectes	pallidus		Callinectes pallidus
MG462524_Callinectes_rathbunae	MG462524	Callinectes	rathbunae		Callinectes rathbunae
MG462523_Callinectes_amnicola	MG462523	Callinectes	amnicola		Callinectes amnicola
PP133841_Callinectes_amnicola	PP133841	Callinectes	amnicola		Callinectes amnicola
PP133840_Callinectes_amnicola	PP133840	Callinectes	amnicola		Callinectes amnicola
KT365694_Callinectes_marginatus	KT365694	Callinectes	marginatus		Callinectes marginatus
MW081984_Callinectes_marginatus	MW081984	Callinectes	marginatus		Callinectes marginatus
PP133842_Callinectes_marginatus	PP133842	Callinectes	marginatus		Callinectes marginatus
JQ306002_Carcinus_maenas_Outgroup	JQ306002	Carcinus	maenas	Outgroup	Carcinus maenas

## Sheet: Foglio2
Sample Code	GenBank Accession N.	Species
KY940216_Callinectes_danae	KY940216	Callinectes danae
KY940215_Callinectes_danae	KY940215	Callinectes danae
KY940213_Callinectes_danae	KY940213	Callinectes danae
KY940212_Callinectes_danae	KY940212	Callinectes danae
KY940203_Callinectes_danae	KY940203	Callinectes danae
KY940202_Callinectes_danae	KY940202	Callinectes danae
KY940201_Callinectes_danae	KY940201	Callinectes danae
KY940200_Callinectes_danae	KY940200	Callinectes danae
KY940199_Callinectes_danae	KY940199	Callinectes danae
KY940198_Callinectes_danae	KY940198	Callinectes danae
KY940197_Callinectes_danae	KY940197	Callinectes danae
KY940196_Callinectes_danae	KY940196	Callinectes danae
KY940195_Callinectes_danae	KY940195	Callinectes danae
KY940194_Callinectes_danae	KY940194	Callinectes danae
KY940193_Callinectes_danae	KY940193	Callinectes danae
KY940192_Callinectes_danae	KY940192	Callinectes danae
KY940191_Callinectes_danae	KY940191	Callinectes danae
KY940190_Callinectes_danae	KY940190	Callinectes danae
KY940188_x001F__Callinectes_danae	KY940188_x001F_	Callinectes danae
KY940187_x001F__Callinectes_danae	KY940187_x001F_	Callinectes danae
KY940186_x001F__Callinectes_danae	KY940186_x001F_	Callinectes danae
KY940185_x001F__Callinectes_danae	KY940185_x001F_	Callinectes danae
KY940184_x001F__Callinectes_danae	KY940184_x001F_	Callinectes danae
KY940183_x001F__Callinectes_danae	KY940183_x001F_	Callinectes danae
KY940182_x001F__Callinectes_danae	KY940182_x001F_	Callinectes danae
KY940181_x001F__Callinectes_danae	KY940181_x001F_	Callinectes danae
KY940180_x001F__Callinectes_danae	KY940180_x001F_	Callinectes danae
KY940179_x001F__Callinectes_danae	KY940179_x001F_	Callinectes danae
KY940178_x001F__Callinectes_danae	KY940178_x001F_	Callinectes danae
KY940177_x001F__Callinectes_danae	KY940177_x001F_	Callinectes danae
KY940176_x001F__Callinectes_danae	KY940176_x001F_	Callinectes danae
KY940175_x001F__Callinectes_danae	KY940175_x001F_	Callinectes danae
KY940174_x001F__Callinectes_danae	KY940174_x001F_	Callinectes danae
KY940173_x001F__Callinectes_danae	KY940173_x001F_	Callinectes danae
KY940172_x001F__Callinectes_danae	KY940172_x001F_	Callinectes danae
KY940171_x001F__Callinectes_danae	KY940171_x001F_	Callinectes danae
KY940170_x001F__Callinectes_danae	KY940170_x001F_	Callinectes danae
KY940169_x001F__Callinectes_danae	KY940169_x001F_	Callinectes danae
KY940168_x001F__Callinectes_danae	KY940168_x001F_	Callinectes danae
KY940167_x001F__Callinectes_danae	KY940167_x001F_	Callinectes danae
KY940166_x001F__Callinectes_danae	KY940166_x001F_	Callinectes danae
KY940165_x001F__Callinectes_danae	KY940165_x001F_	Callinectes danae
KY940164_x001F__Callinectes_danae	KY940164_x001F_	Callinectes danae
KY940163_x001F__Callinectes_danae	KY940163_x001F_	Callinectes danae
KY940162_x001F__Callinectes_danae	KY940162_x001F_	Callinectes danae
KY940160_x001F__Callinectes_danae	KY940160_x001F_	Callinectes danae
KY940159_x001F__Callinectes_danae	KY940159_x001F_	Callinectes danae
KY940157_x001F__Callinectes_danae	KY940157_x001F_	Callinectes danae
KY940156_x001F__Callinectes_danae	KY940156_x001F_	Callinectes danae
KY940155_x001F__Callinectes_danae	KY940155_x001F_	Callinectes danae
KY940154_x001F__Callinectes_danae	KY940154_x001F_	Callinectes danae
KY940153_x001F__Callinectes_danae	KY940153_x001F_	Callinectes danae
KY940152_x001F__Callinectes_danae	KY940152_x001F_	Callinectes danae
KY940151_x001F__Callinectes_danae	KY940151_x001F_	Callinectes danae
KY940150_x001F__Callinectes_danae	KY940150_x001F_	Callinectes danae
KY940149_x001F__Callinectes_danae	KY940149_x001F_	Callinectes danae
KY940148_x001F__Callinectes_danae	KY940148_x001F_	Callinectes danae
KY940147_x001F__Callinectes_danae	KY940147_x001F_	Callinectes danae
MN184215_x001F__Callinectes_danae	MN184215_x001F_	Callinectes danae
MN184091_x001F__Callinectes_danae	MN184091_x001F_	Callinectes danae
MN184052_x001F__Callinectes_danae	MN184052_x001F_	Callinectes danae
MN184036_x001F__Callinectes_danae	MN184036_x001F_	Callinectes danae
MN183834_x001F__Callinectes_danae	MN183834_x001F_	Callinectes danae
MF490073_x001F__Callinectes_danae	MF490073_x001F_	Callinectes danae
MT272191_Callinectes_danae	MT272191	Callinectes danae
MT272190_Callinectes_danae	MT272190	Callinectes danae
KY940204_Callinectes_ornatus	KY940204	Callinectes ornatus
KY940189_Callinectes_ornatus	KY940189	Callinectes ornatus
KY940161_Callinectes_ornatus	KY940161	Callinectes ornatus
MK308332_Callinectes_ornatus	MK308332	Callinectes ornatus
MK308212_Callinectes_ornatus	MK308212	Callinectes ornatus
MK308186_Callinectes_ornatus	MK308186	Callinectes ornatus
MK308119_Callinectes_ornatus	MK308119	Callinectes ornatus
MK308109_Callinectes_ornatus	MK308109	Callinectes ornatus
MK308023_Callinectes_ornatus	MK308023	Callinectes ornatus
MF490074_Callinectes_ornatus	MF490074	Callinectes ornatus
MW124880_Callinectes_ornatus	MW124880	Callinectes ornatus
OP817089_Callinectes_ornatus	OP817089	Callinectes ornatus
OP817087_Callinectes_ornatus	OP817087	Callinectes ornatus
MT272181_Callinectes_ornatus	MT272181	Callinectes ornatus
MT272180_Callinectes_ornatus	MT272180	Callinectes ornatus
MT272179_Callinectes_ornatus	MT272179	Callinectes ornatus
MT272178_Callinectes_ornatus	MT272178	Callinectes ornatus
MT272177_Callinectes_ornatus	MT272177	Callinectes ornatus
MT272176_Callinectes_ornatus	MT272176	Callinectes ornatus
MT272175_Callinectes_ornatus	MT272175	Callinectes ornatus
MT272174_Callinectes_ornatus	MT272174	Callinectes ornatus
MT272173_Callinectes_ornatus	MT272173	Callinectes ornatus
MT272172_Callinectes_ornatus	MT272172	Callinectes ornatus
MT272171_Callinectes_ornatus	MT272171	Callinectes ornatus
MT272170_Callinectes_ornatus	MT272170	Callinectes ornatus
MT272169_Callinectes_ornatus	MT272169	Callinectes ornatus
MT272168_Callinectes_ornatus	MT272168	Callinectes ornatus
MT272167_Callinectes_ornatus	MT272167	Callinectes ornatus
MT272166_Callinectes_ornatus	MT272166	Callinectes ornatus
MT272165_Callinectes_ornatus	MT272165	Callinectes ornatus
MT272164_Callinectes_ornatus	MT272164	Callinectes ornatus
MT272163_Callinectes_ornatus	MT272163	Callinectes ornatus
MT272162_Callinectes_ornatus	MT272162	Callinectes ornatus
MT272161_Callinectes_ornatus	MT272161	Callinectes ornatus
MT272160_Callinectes_ornatus	MT272160	Callinectes ornatus
MT272159_Callinectes_ornatus	MT272159	Callinectes ornatus
MT272158_Callinectes_ornatus	MT272158	Callinectes ornatus
MT272157_Callinectes_ornatus	MT272157	Callinectes ornatus
MT272156_Callinectes_ornatus	MT272156	Callinectes ornatus
MT272155_Callinectes_ornatus	MT272155	Callinectes ornatus
MT272154_Callinectes_ornatus	MT272154	Callinectes ornatus
MT272153_Callinectes_ornatus	MT272153	Callinectes ornatus
MT272152_Callinectes_ornatus	MT272152	Callinectes ornatus
MT272151_Callinectes_ornatus	MT272151	Callinectes ornatus
MT272150_Callinectes_ornatus	MT272150	Callinectes ornatus
MT272149_Callinectes_ornatus	MT272149	Callinectes ornatus
MT272148_Callinectes_ornatus	MT272148	Callinectes ornatus
MT272147_Callinectes_ornatus	MT272147	Callinectes ornatus
MT272146_Callinectes_ornatus	MT272146	Callinectes ornatus
MT272145_Callinectes_ornatus	MT272145	Callinectes ornatus
MT272144_Callinectes_ornatus	MT272144	Callinectes ornatus
MT272143_Callinectes_ornatus	MT272143	Callinectes ornatus
MT272142_Callinectes_ornatus	MT272142	Callinectes ornatus
MT272141_Callinectes_ornatus	MT272141	Callinectes ornatus
MT272140_Callinectes_ornatus	MT272140	Callinectes ornatus
MT272139_Callinectes_ornatus	MT272139	Callinectes ornatus
MT272138_Callinectes_ornatus	MT272138	Callinectes ornatus
MT272137_Callinectes_ornatus	MT272137	Callinectes ornatus
MT272136_Callinectes_ornatus	MT272136	Callinectes ornatus
MT272135_Callinectes_ornatus	MT272135	Callinectes ornatus
MT272134_Callinectes_ornatus	MT272134	Callinectes ornatus
MT272133_Callinectes_ornatus	MT272133	Callinectes ornatus
MT272132_Callinectes_ornatus	MT272132	Callinectes ornatus
MN811215_Callinectes_ornatus	MN811215	Callinectes ornatus
MN811214_Callinectes_ornatus	MN811214	Callinectes ornatus
MN811213_Callinectes_ornatus	MN811213	Callinectes ornatus
MG462545_Callinectes_exasperatus	MG462545	Callinectes exasperatus
MG462544_Callinectes_exasperatus	MG462544	Callinectes exasperatus
MG462543_Callinectes_exasperatus	MG462543	Callinectes exasperatus
KX060222_Callinectes_exasperatus	KX060222	Callinectes exasperatus
KY940211_Callinectes_arcuatus	KY940211	Callinectes arcuatus
MG462539_Callinectes_arcuatus	MG462539	Callinectes arcuatus
MG462538_Callinectes_arcuatus	MG462538	Callinectes arcuatus
MG462537_Callinectes_arcuatus	MG462537	Callinectes arcuatus
MW264446_Callinectes_arcuatus	MW264446	Callinectes arcuatus
MW264445_Callinectes_arcuatus	MW264445	Callinectes arcuatus
MW264444_Callinectes_arcuatus	MW264444	Callinectes arcuatus
MW264443_Callinectes_arcuatus	MW264443	Callinectes arcuatus
MW264442_Callinectes_arcuatus	MW264442	Callinectes arcuatus
MN811232_Callinectes_arcuatus	MN811232	Callinectes arcuatus
MN811229_Callinectes_arcuatus	MN811229	Callinectes arcuatus
MN811222_Callinectes_arcuatus	MN811222	Callinectes arcuatus
MN811218_Callinectes_arcuatus	MN811218	Callinectes arcuatus
KY940158_Callinectes_larvatus	KY940158	Callinectes larvatus
MN184148_Callinectes_larvatus	MN184148	Callinectes larvatus
MN184138_Callinectes_larvatus	MN184138	Callinectes larvatus
MN184010_Callinectes_larvatus	MN184010	Callinectes larvatus
MN183946_Callinectes_larvatus	MN183946	Callinectes larvatus
MN183917_Callinectes_larvatus	MN183917	Callinectes larvatus
MN183813_Callinectes_larvatus	MN183813	Callinectes larvatus
KY940208_Callinectes_similis	KY940208	Callinectes similis
KY940207_Callinectes_similis	KY940207	Callinectes similis
KY940206_Callinectes_similis	KY940206	Callinectes similis
KY940205_Callinectes_similis	KY940205	Callinectes similis
OQ322943_Callinectes_similis	OQ322943	Callinectes similis
KU906075_Callinectes_similis	KU906075	Callinectes similis
KU905928_Callinectes_similis	KU905928	Callinectes similis
MK308201_Callinectes_similis	MK308201	Callinectes similis
MH631047_Callinectes_similis	MH631047	Callinectes similis
KY940214_Callinectes_bocourti	KY940214	Callinectes bocourti
KY940209_Callinectes_bocourti	KY940209	Callinectes bocourti
MG462552_Callinectes_bocourti	MG462552	Callinectes bocourti
MG462551_Callinectes_bocourti	MG462551	Callinectes bocourti
MG462550_Callinectes_bocourti	MG462550	Callinectes bocourti
MG462548_Callinectes_bocourti	MG462548	Callinectes bocourti
MG462547_Callinectes_bocourti	MG462547	Callinectes bocourti
MG462542_Callinectes_bocourti	MG462542	Callinectes bocourti
MG462540_Callinectes_bocourti	MG462540	Callinectes bocourti
MG462522_Callinectes_bocourti	MG462522	Callinectes bocourti
MG462521_Callinectes_bocourti	MG462521	Callinectes bocourti
JX123451_Callinectes_bocourti	JX123451	Callinectes bocourti
MN811234_Callinectes_bocourti	MN811234	Callinectes bocourti
MN811233_Callinectes_bocourti	MN811233	Callinectes bocourti
MN811228_Callinectes_bocourti	MN811228	Callinectes bocourti
MN811227_Callinectes_bocourti	MN811227	Callinectes bocourti
MN811225_Callinectes_bocourti	MN811225	Callinectes bocourti
MN811220_Callinectes_bocourti	MN811220	Callinectes bocourti
MG462556_Callinectes_bellicosus	MG462556	Callinectes bellicosus
MG462555_Callinectes_bellicosus	MG462555	Callinectes bellicosus
MG462541_Callinectes_toxotes	MG462541	Callinectes toxotes
MW264447_Callinectes_toxotes	MW264447	Callinectes toxotes
MN811231_Callinectes_toxotes	MN811231	Callinectes toxotes
MN811224_Callinectes_toxotes	MN811224	Callinectes toxotes
MN811223_Callinectes_toxotes	MN811223	Callinectes toxotes
MN811217_Callinectes_toxotes	MN811217	Callinectes toxotes
MG462536_Callinectes_pallidus	MG462536	Callinectes pallidus
PP133844_Callinectes_pallidus	PP133844	Callinectes pallidus
PP133843_Callinectes_pallidus	PP133843	Callinectes pallidus
MG462524_Callinectes_rathbunae	MG462524	Callinectes rathbunae
MG462523_Callinectes_amnicola	MG462523	Callinectes amnicola
PP133841_Callinectes_amnicola	PP133841	Callinectes amnicola
PP133840_Callinectes_amnicola	PP133840	Callinectes amnicola
KT365694_Callinectes_marginatus	KT365694	Callinectes marginatus
MW081984_Callinectes_marginatus	MW081984	Callinectes marginatus
PP133842_Callinectes_marginatus	PP133842	Callinectes marginatus
JQ306002_Carcinus_maenas_Outgroup	JQ306002	Carcinus maenas
